# Supplementary material for: Structural elucidation of a hy­droxy–cineole product obtained from cytochrome P450 monooxygenase CYP101J2 catalysed transformation of 1,8-cineole
Source: Acta Crystallogr E Crystallogr Commun. 2017 Jul 21;73(Pt 8):1242–5. doi: 10.1107/S2056989017010015 (PMC5598857; doi:10.1107/S2056989017010015)
Supplement: Supplementary file 1 [file e-73-01242-sup1.cif]

##############################################################################
#                                                                            #
# This CIF contains the data in a paper accepted for publication in          #
# Acta Crystallographica Section E. It conforms to the requirements of       #
# Notes for Authors for Acta Crystallographica Section E, and has been       #
# peer reviewed under the auspices of the IUCr Commission on Journals.       #
#                                                                            #
# Full details of the Crystallographic Information File format               #
# are given in the paper "The Crystallographic Information File (CIF):       #
# a New Standard Archive File for Crystallography" by S. R. Hall, F. H.      #
# Allen and I. D. Brown [Acta Cryst. (1991), A47, 655-685].                  #
#                                                                            #
# The current version of the core CIF dictionary is obtainable from          #
# ftp://ftp.iucr.org/pub/cif_core.dic.                                       #
#                                                                            #
# Software is freely available for graphical display of the structure(s)     #
# in this CIF. For information consult the CIF software page                 #
# http://www.iucr.org/resources/cif/software.                                #
#                                                                            #
# This file may be used for bona fide research purposes within the           #
# scientific community so long as proper attribution is given to the journal # 
# article from which it was obtained.                                        #
#                                                                            #
##############################################################################
data_I
_database_code_depnum_ccdc_archive 'CCDC 1560548'
_audit_creation_method     'SHELXL-2016/6'
_chemical_name_systematic
;
(1<i>S</i>,4<i>R</i>,6<i>S</i>)-1,3,3-Trimethyl-2-oxabicyclo[2.2.2]octan-6-ol
;
_chemical_name_common     ?
_chemical_formula_moiety     'C10 H18 O2'
_chemical_formula_sum     'C10 H18 O2'
_chemical_formula_iupac     'C10 H18 O2'
_chemical_formula_weight     170.24
_chemical_melting_point     ?
_shelx_space_group_comment
;
The symmetry employed for this shelxl refinement is uniquely defined
by the following loop, which should always be used as a source of
symmetry information in preference to the above space-group names.
They are only intended as comments.
;
_space_group_crystal_system     monoclinic
_space_group_name_H-M_alt     'P 21'
_space_group_name_Hall     'P 2yb'
loop_
    _space_group_symop_operation_xyz
    'x, y, z'
    '-x, y+1/2, -z'
_cell_length_a     6.31210(10)
_cell_length_b     10.5611(2)
_cell_length_c     7.9925(2)
_cell_angle_alpha     90
_cell_angle_beta     112.126(3)
_cell_angle_gamma     90
_cell_volume     493.57(2)
_cell_formula_units_Z     2
_cell_measurement_reflns_used     4695
_cell_measurement_theta_min     7.5880
_cell_measurement_theta_max     66.8200
_cell_measurement_temperature     123(2)
_exptl_crystal_description     plate
_exptl_crystal_colour     colourless
_exptl_crystal_size_max     0.25
_exptl_crystal_size_mid     0.10
_exptl_crystal_size_min     0.02
_exptl_crystal_density_diffrn     1.146
_exptl_crystal_density_meas     ?
_exptl_crystal_density_method     ?
_exptl_crystal_F_000     188
_exptl_absorpt_coefficient_mu     0.615
_exptl_absorpt_correction_type     multi-scan
_exptl_absorpt_process_details
;
(CrysAlis PRO; Rigaku OD, 2015)
;
_shelx_estimated_absorpt_T_min     ?
_shelx_estimated_absorpt_T_max     ?
_exptl_absorpt_correction_T_min     0.65025
_exptl_absorpt_correction_T_max     1.00000
_diffrn_ambient_temperature     123(2)
_diffrn_radiation_type     CuK\a
_diffrn_radiation_wavelength     1.54184
_diffrn_radiation_monochromator     mirror
_diffrn_measurement_device_type     'Oxford Gemini Ultra CCD'
_diffrn_measurement_method     '\w scans'
_diffrn_detector_area_resol_mean     10.3389
_diffrn_reflns_number     6839
_diffrn_reflns_av_R_equivalents     0.0272
_diffrn_reflns_theta_min     7.576
_diffrn_reflns_theta_max     66.661
_diffrn_reflns_theta_full     66.661
_diffrn_measured_fraction_theta_max     0.994
_diffrn_measured_fraction_theta_full     0.994
_diffrn_reflns_limit_h_min     -7
_diffrn_reflns_limit_h_max     7
_diffrn_reflns_limit_k_min     -12
_diffrn_reflns_limit_k_max     12
_diffrn_reflns_limit_l_min     -9
_diffrn_reflns_limit_l_max     9
_refine_special_details     ?
_reflns_number_total     1746
_reflns_number_gt     1728
_reflns_threshold_expression     'I > 2\s(I)'
_refine_ls_structure_factor_coef     Fsqd
_refine_ls_matrix_type     full
_refine_ls_R_factor_all     0.0294
_refine_ls_R_factor_gt     0.0291
_refine_ls_wR_factor_gt     0.0755
_refine_ls_wR_factor_ref     0.0759
_refine_ls_goodness_of_fit_ref     1.045
_refine_ls_restrained_S_all     1.045
_refine_ls_number_reflns     1746
_refine_ls_number_parameters     113
_refine_ls_number_restraints     1
_refine_ls_hydrogen_treatment     mixed
_refine_ls_weighting_scheme     calc
_refine_ls_weighting_details
              'w=1/[\s^2^(Fo^2^)+(0.0408P)^2^+0.0770P] where P=(Fo^2^+2Fc^2^)/3'
_atom_sites_solution_hydrogens     mixed
_atom_sites_solution_primary     ?
_atom_sites_solution_secondary     ?
_refine_ls_shift/su_max     0.000
_refine_ls_shift/su_mean     0.000
_refine_diff_density_max     0.133
_refine_diff_density_min     -0.111
_refine_ls_extinction_method     none
_refine_ls_extinction_coef     .
_refine_ls_abs_structure_details
;
Flack <i>x</i> determined using 804 quotients
[(<i>I</i>^+^)-(<i>I</i>^-^)]/[(<i>I</i>^+^)+(<i>I</i>^-^)]
(Parsons <i>et al.</i>,  2013)
;
_refine_ls_abs_structure_Flack     0.07(9)
loop_
    _atom_type_symbol
    _atom_type_description
    _atom_type_scat_dispersion_real
    _atom_type_scat_dispersion_imag
    _atom_type_scat_source
    'C' 'C' 0.0181 0.0091
                         'International Tables Vol C Tables 4.2.6.8 and 6.1.1.4'
    'H' 'H' 0.0000 0.0000
                         'International Tables Vol C Tables 4.2.6.8 and 6.1.1.4'
    'O' 'O' 0.0492 0.0322
                         'International Tables Vol C Tables 4.2.6.8 and 6.1.1.4'
_computing_data_collection
;
CrysAlis PRO (Rigaku OD, 2015)
;
_computing_cell_refinement
;
CrysAlis PRO (Rigaku OD, 2015)
;
_computing_data_reduction
;
CrysAlis PRO (Rigaku OD, 2015)
;
_computing_structure_solution
;
SHELXS97 (Sheldrick, 2015)
;
_computing_structure_refinement
;
SHELXL2016 (Sheldrick, 2015)
;
_computing_molecular_graphics
;
X-SEED (Barbour, 2001)
;
_computing_publication_material
;
publCIF (Westrip, 2010)
;
loop_
    _atom_site_type_symbol
    _atom_site_label
    _atom_site_fract_x
    _atom_site_fract_y
    _atom_site_fract_z
    _atom_site_U_iso_or_equiv
    _atom_site_adp_type
    _atom_site_calc_flag
    _atom_site_occupancy
    _atom_site_disorder_assembly
    _atom_site_disorder_group
    O O1 0.3440(2) 0.06028(14) 0.5824(2) 0.0344(4) Uani d 1 . .
    H H1 0.421(5) 0.000(3) 0.584(4) 0.049(8) Uiso d 1 . .
    C C1 0.3290(3) 0.28323(16) 0.5241(2) 0.0245(4) Uani d 1 . .
    O O2 0.3425(2) 0.37248(12) 0.39090(15) 0.0273(3) Uani d 1 . .
    C C2 0.3671(3) 0.15220(17) 0.4598(2) 0.0268(4) Uani d 1 . .
    H H2 0.525368 0.147597 0.459797 0.032 Uiso calc 1 . .
    C C3 0.1930(3) 0.13171(17) 0.2663(3) 0.0327(5) Uani d 1 . .
    H H3A 0.273802 0.126032 0.181704 0.039 Uiso calc 1 . .
    H H3B 0.109504 0.051339 0.259698 0.039 Uiso calc 1 . .
    C C4 0.0233(3) 0.24262(19) 0.2122(3) 0.0311(4) Uani d 1 . .
    H H4 -0.095250 0.227897 0.088837 0.037 Uiso calc 1 . .
    C C5 -0.0898(3) 0.2491(2) 0.3515(3) 0.0357(5) Uani d 1 . .
    H H5A -0.152629 0.165173 0.363326 0.043 Uiso calc 1 . .
    H H5B -0.217014 0.310951 0.312108 0.043 Uiso calc 1 . .
    C C6 0.0917(3) 0.28989(18) 0.5342(3) 0.0299(4) Uani d 1 . .
    H H6A 0.060505 0.377427 0.562909 0.036 Uiso calc 1 . .
    H H6B 0.085833 0.233283 0.631090 0.036 Uiso calc 1 . .
    C C7 0.1531(3) 0.36548(19) 0.2146(2) 0.0277(4) Uani d 1 . .
    C C8 0.0064(4) 0.4834(2) 0.1933(3) 0.0394(5) Uani d 1 . .
    H H8A -0.121668 0.480975 0.076148 0.059 Uiso calc 1 . .
    H H8B -0.052847 0.486220 0.290291 0.059 Uiso calc 1 . .
    H H8C 0.099284 0.558972 0.199665 0.059 Uiso calc 1 . .
    C C9 0.2605(3) 0.3681(2) 0.0727(2) 0.0360(4) Uani d 1 . .
    H H9A 0.139808 0.363569 -0.048097 0.054 Uiso calc 1 . .
    H H9B 0.347117 0.446788 0.084261 0.054 Uiso calc 1 . .
    H H9C 0.363568 0.295535 0.090656 0.054 Uiso calc 1 . .
    C C10 0.5167(4) 0.3200(2) 0.7013(3) 0.0377(5) Uani d 1 . .
    H H10A 0.515033 0.262157 0.796667 0.056 Uiso calc 1 . .
    H H10B 0.665254 0.314862 0.689156 0.056 Uiso calc 1 . .
    H H10C 0.491166 0.406855 0.732737 0.056 Uiso calc 1 . .
loop_
    _atom_site_aniso_label
    _atom_site_aniso_U_11
    _atom_site_aniso_U_22
    _atom_site_aniso_U_33
    _atom_site_aniso_U_12
    _atom_site_aniso_U_13
    _atom_site_aniso_U_23
    O1 0.0373(8) 0.0291(7) 0.0455(8) 0.0094(6) 0.0253(7) 0.0102(6)
    C1 0.0236(9) 0.0271(10) 0.0230(8) -0.0020(7) 0.0089(7) 0.0028(7)
    O2 0.0264(6) 0.0293(7) 0.0244(6) -0.0054(5) 0.0076(5) 0.0019(6)
    C2 0.0226(8) 0.0290(9) 0.0315(9) 0.0034(7) 0.0133(7) 0.0045(8)
    C3 0.0341(10) 0.0280(11) 0.0349(10) -0.0016(8) 0.0116(8) -0.0065(8)
    C4 0.0226(8) 0.0352(11) 0.0303(9) -0.0013(7) 0.0041(7) -0.0033(8)
    C5 0.0217(9) 0.0414(11) 0.0444(11) 0.0002(8) 0.0128(8) 0.0045(9)
    C6 0.0300(9) 0.0296(10) 0.0357(9) 0.0051(7) 0.0187(8) 0.0028(8)
    C7 0.0253(8) 0.0329(9) 0.0223(8) 0.0028(8) 0.0061(6) -0.0001(8)
    C8 0.0438(12) 0.0399(12) 0.0381(11) 0.0136(9) 0.0194(10) 0.0101(9)
    C9 0.0347(9) 0.0462(11) 0.0279(9) 0.0039(10) 0.0127(7) 0.0026(9)
    C10 0.0380(11) 0.0445(12) 0.0266(9) -0.0091(9) 0.0078(8) 0.0018(8)
_geom_special_details
;
 All esds (except the esd in the dihedral angle between two l.s. planes)
 are estimated using the full covariance matrix.  The cell esds are taken
 into account individually in the estimation of esds in distances, angles
 and torsion angles; correlations between esds in cell parameters are only
 used when they are defined by crystal symmetry.  An approximate (isotropic)
 treatment of cell esds is used for estimating esds involving l.s. planes.
;
loop_
    _geom_bond_atom_site_label_1
    _geom_bond_atom_site_label_2
    _geom_bond_site_symmetry_2
    _geom_bond_distance
    _geom_bond_publ_flag
    O1 C2 . 1.425(2) ?
    O1 H1 . 0.80(3) ?
    C1 O2 . 1.448(2) ?
    C1 C10 . 1.515(2) ?
    C1 C2 . 1.526(2) ?
    C1 C6 . 1.532(2) ?
    O2 C7 . 1.4665(18) ?
    C2 C3 . 1.539(3) ?
    C2 H2 . 1.0000 ?
    C3 C4 . 1.535(3) ?
    C3 H3A . 0.9900 ?
    C3 H3B . 0.9900 ?
    C4 C7 . 1.531(3) ?
    C4 C5 . 1.534(3) ?
    C4 H4 . 1.0000 ?
    C5 C6 . 1.540(3) ?
    C5 H5A . 0.9900 ?
    C5 H5B . 0.9900 ?
    C6 H6A . 0.9900 ?
    C6 H6B . 0.9900 ?
    C7 C8 . 1.523(3) ?
    C7 C9 . 1.525(3) ?
    C8 H8A . 0.9800 ?
    C8 H8B . 0.9800 ?
    C8 H8C . 0.9800 ?
    C9 H9A . 0.9800 ?
    C9 H9B . 0.9800 ?
    C9 H9C . 0.9800 ?
    C10 H10A . 0.9800 ?
    C10 H10B . 0.9800 ?
    C10 H10C . 0.9800 ?
loop_
    _geom_angle_atom_site_label_1
    _geom_angle_atom_site_label_2
    _geom_angle_atom_site_label_3
    _geom_angle_site_symmetry_1
    _geom_angle_site_symmetry_3
    _geom_angle
    _geom_angle_publ_flag
    C2 O1 H1 . . 109(2) ?
    O2 C1 C10 . . 106.18(14) ?
    O2 C1 C2 . . 106.40(13) ?
    C10 C1 C2 . . 112.35(16) ?
    O2 C1 C6 . . 109.76(13) ?
    C10 C1 C6 . . 112.00(15) ?
    C2 C1 C6 . . 109.91(14) ?
    C1 O2 C7 . . 114.93(12) ?
    O1 C2 C1 . . 108.43(14) ?
    O1 C2 C3 . . 112.08(15) ?
    C1 C2 C3 . . 108.81(14) ?
    O1 C2 H2 . . 109.2 ?
    C1 C2 H2 . . 109.2 ?
    C3 C2 H2 . . 109.2 ?
    C4 C3 C2 . . 109.53(15) ?
    C4 C3 H3A . . 109.8 ?
    C2 C3 H3A . . 109.8 ?
    C4 C3 H3B . . 109.8 ?
    C2 C3 H3B . . 109.8 ?
    H3A C3 H3B . . 108.2 ?
    C7 C4 C5 . . 110.26(16) ?
    C7 C4 C3 . . 109.25(15) ?
    C5 C4 C3 . . 107.20(16) ?
    C7 C4 H4 . . 110.0 ?
    C5 C4 H4 . . 110.0 ?
    C3 C4 H4 . . 110.0 ?
    C4 C5 C6 . . 108.51(14) ?
    C4 C5 H5A . . 110.0 ?
    C6 C5 H5A . . 110.0 ?
    C4 C5 H5B . . 110.0 ?
    C6 C5 H5B . . 110.0 ?
    H5A C5 H5B . . 108.4 ?
    C1 C6 C5 . . 109.29(14) ?
    C1 C6 H6A . . 109.8 ?
    C5 C6 H6A . . 109.8 ?
    C1 C6 H6B . . 109.8 ?
    C5 C6 H6B . . 109.8 ?
    H6A C6 H6B . . 108.3 ?
    O2 C7 C8 . . 107.90(15) ?
    O2 C7 C9 . . 106.51(13) ?
    C8 C7 C9 . . 108.91(16) ?
    O2 C7 C4 . . 107.07(14) ?
    C8 C7 C4 . . 113.06(15) ?
    C9 C7 C4 . . 113.05(16) ?
    C7 C8 H8A . . 109.5 ?
    C7 C8 H8B . . 109.5 ?
    H8A C8 H8B . . 109.5 ?
    C7 C8 H8C . . 109.5 ?
    H8A C8 H8C . . 109.5 ?
    H8B C8 H8C . . 109.5 ?
    C7 C9 H9A . . 109.5 ?
    C7 C9 H9B . . 109.5 ?
    H9A C9 H9B . . 109.5 ?
    C7 C9 H9C . . 109.5 ?
    H9A C9 H9C . . 109.5 ?
    H9B C9 H9C . . 109.5 ?
    C1 C10 H10A . . 109.5 ?
    C1 C10 H10B . . 109.5 ?
    H10A C10 H10B . . 109.5 ?
    C1 C10 H10C . . 109.5 ?
    H10A C10 H10C . . 109.5 ?
    H10B C10 H10C . . 109.5 ?
loop_
    _geom_torsion_atom_site_label_1
    _geom_torsion_atom_site_label_2
    _geom_torsion_atom_site_label_3
    _geom_torsion_atom_site_label_4
    _geom_torsion_site_symmetry_1
    _geom_torsion_site_symmetry_2
    _geom_torsion_site_symmetry_3
    _geom_torsion_site_symmetry_4
    _geom_torsion
    _geom_torsion_publ_flag
    C10 C1 O2 C7 . . . . -171.24(15) ?
    C2 C1 O2 C7 . . . . 68.89(16) ?
    C6 C1 O2 C7 . . . . -50.00(18) ?
    O2 C1 C2 O1 . . . . -177.12(13) ?
    C10 C1 C2 O1 . . . . 67.09(18) ?
    C6 C1 C2 O1 . . . . -58.34(18) ?
    O2 C1 C2 C3 . . . . -54.97(17) ?
    C10 C1 C2 C3 . . . . -170.76(15) ?
    C6 C1 C2 C3 . . . . 63.81(17) ?
    O1 C2 C3 C4 . . . . 113.35(17) ?
    C1 C2 C3 C4 . . . . -6.56(19) ?
    C2 C3 C4 C7 . . . . 61.95(19) ?
    C2 C3 C4 C5 . . . . -57.52(19) ?
    C7 C4 C5 C6 . . . . -50.8(2) ?
    C3 C4 C5 C6 . . . . 68.1(2) ?
    O2 C1 C6 C5 . . . . 63.37(18) ?
    C10 C1 C6 C5 . . . . -178.95(17) ?
    C2 C1 C6 C5 . . . . -53.32(19) ?
    C4 C5 C6 C1 . . . . -11.6(2) ?
    C1 O2 C7 C8 . . . . 109.18(16) ?
    C1 O2 C7 C9 . . . . -134.02(16) ?
    C1 O2 C7 C4 . . . . -12.81(18) ?
    C5 C4 C7 O2 . . . . 65.78(18) ?
    C3 C4 C7 O2 . . . . -51.77(18) ?
    C5 C4 C7 C8 . . . . -52.9(2) ?
    C3 C4 C7 C8 . . . . -170.47(16) ?
    C5 C4 C7 C9 . . . . -177.24(15) ?
    C3 C4 C7 C9 . . . . 65.2(2) ?
loop_
    _geom_hbond_atom_site_label_D
    _geom_hbond_atom_site_label_H
    _geom_hbond_atom_site_label_A
    _geom_hbond_site_symmetry_A
    _geom_hbond_distance_DH
    _geom_hbond_distance_HA
    _geom_hbond_distance_DA
    _geom_hbond_angle_DHA
    O1 H1 O2 2_646 0.80(3) 1.97(3) 2.7530(19) 170(3)
_shelx_hkl_file
;
   0 -12   0 28218.6 1016.72   5
   0 -12   1 7336.34 475.245   5
   0 -12  -1 8784.07 481.748   7
   0 -12   2 5726.58 402.660   5
   0 -11   0-43.4302 103.698   5
   0 -11   1 1821.36 276.685   5
   0 -11  -1 2174.82 256.770   5
   0 -11  -2 1407.72 203.886   7
   0 -11   2 799.476 190.211   5
   0 -11   3 3557.55 352.317   5
   0 -11  -3 5334.45 343.052   7
   0 -11   4 1069.97 173.642   5
   0 -10   0 96465.5 2811.47   5
   0 -10   1 17192.6 926.926   5
   0 -10  -1 18428.0 895.557   5
   0 -10  -2 36836.2 1297.15   7
   0 -10   2 28154.3 1148.81  21
   0 -10  -3 12765.8 669.551   7
   0 -10   3 16452.9 793.371  21
   0 -10   4 6117.95 447.447  21
   0 -10   5 8505.02 507.252   5
   0 -10   5 23370.5 781.081  21
   0  -9   0 808.236 222.784   5
   0  -9  -1 202697. 4909.49   5
   0  -9   1 188623. 4709.99  21
   0  -9   2 15528.9 797.190  21
   0  -9  -2 15800.8 786.988   5
   0  -9   3 4365.11 416.431  21
   0  -9   3 3625.30 370.587  15
   0  -9  -3 4410.98 401.313   7
   0  -9   3 3314.74 346.308  13
   0  -9   4 17275.3 835.361  13
   0  -9   4 17135.8 838.247  15
   0  -9  -4 15712.9 751.665   7
   0  -9   5 18362.4 833.639  21
   0  -9   5 16364.6 758.302  15
   0  -9   5 16264.6 752.586  13
   0  -9   6 10250.5 526.505  21
   0  -8   0 94893.8 3966.79   2
   0  -8   1 100464. 2752.15  21
   0  -8  -1 107956. 2899.31   5
   0  -8   1 105720. 4376.80   2
   0  -8   2 130613. 3312.56  15
   0  -8  -2 131163. 3357.79   5
   0  -8   2 122667. 3342.32  21
   0  -8   2 130322. 3306.08  13
   0  -8   3 20805.1 933.620  13
   0  -8   3 18055.3 927.516  21
   0  -8   3 19983.9 922.301  15
   0  -8  -3 20385.3 923.080   7
   0  -8   4 18741.6 913.405  13
   0  -8  -4 17085.5 818.941   7
   0  -8   4 19482.3 937.160  15
   0  -8   4 19287.3 955.606  21
   0  -8   5 40952.6 1451.04  13
   0  -8   5 41666.2 1511.24  21
   0  -8   5 40598.3 1451.68  15
   0  -8   6 3091.70 319.319  21
   0  -8   6 3078.37 296.891  15
   0  -8   6 3163.62 299.234  13
   0  -7   0-347.148 205.241   2
   0  -7   1 132149. 3267.75  15
   0  -7   1 131992. 4815.30   2
   0  -7   1 132346. 3265.28  13
   0  -7   1 132219. 3344.52  21
   0  -7  -1 137960. 3422.71   5
   0  -7   2 58468.3 1818.02  21
   0  -7   2 58877.2 1757.65  13
   0  -7   2 60306.7 1771.29  15
   0  -7  -2 61684.6 1802.16   5
   0  -7   2 59963.3 3106.73   2
   0  -7   3 1141.50 203.953  13
   0  -7  -3 907.834 183.170   7
   0  -7   3 780.361 357.725   2
   0  -7   3 1090.40 235.294  21
   0  -7   3 1008.80 189.906  15
   0  -7   4 6577.88 1084.55   2
   0  -7   4 5998.64 528.353  21
   0  -7  -4 6155.03 448.528   7
   0  -7   4 6021.44 490.791  13
   0  -7   4 5838.94 482.206  15
   0  -7   5 816.069 176.495  15
   0  -7   5 725.978 203.672  21
   0  -7   5 958.494 214.215  13
   0  -7   6 19224.0 887.654  13
   0  -7   6 18713.9 880.546  15
   0  -7   6 18777.0 896.527  21
   0  -7  -7 6741.83 399.881   9
   0  -7   7 7218.40 442.355  21
   0  -7   7 7519.73 447.968  13
   0  -7   7 7076.86 435.543  15
   0  -6   0 2937.88 497.802   2
   0  -6  -1 20821.8 1293.54   2
   0  -6   1 20723.7 1463.78   2
   0  -6   2 2394.04 262.053  21
   0  -6   2 2460.39 246.676  15
   0  -6   2 2545.62 244.645  13
   0  -6   2 3038.12 629.819   2
   0  -6   3 35388.5 1307.83  21
   0  -6  -3 39470.4 1284.19   7
   0  -6   3 36689.7 1280.87  15
   0  -6   3 38883.1 2421.53   2
   0  -6   3 36206.0 1272.40  13
   0  -6   4 110359. 3061.80  13
   0  -6   4 112472. 3121.24  21
   0  -6   4 112169. 3076.78  15
   0  -6   4 108713. 4766.64   2
   0  -6  -4 116880. 2967.70   7
   0  -6   5 113250. 3130.66  21
   0  -6   5 107310. 3045.51  13
   0  -6   5 107439. 3051.07  15
   0  -6   6 39210.6 1464.43  13
   0  -6   6 40364.7 1493.61  21
   0  -6   6 40216.8 1479.96  15
   0  -6   7 11493.1 622.537  21
   0  -6   7 11695.9 638.175  13
   0  -6   7 11713.0 640.365  15
   0  -5   0-73.5452 166.772   2
   0  -5  -1 76297.6 2613.88   2
   0  -5   1 80609.2 2988.50   2
   0  -5   1 81878.2 2496.67   3
   0  -5   2 200252. 5900.66   2
   0  -5   2 188641. 5538.97   3
   0  -5   3 256282. 6021.51  13
   0  -5  -3 266159. 5974.75   7
   0  -5   3 256159. 6025.66  15
   0  -5   3 263225. 7647.44   3
   0  -5   3 256839. 7694.31   2
   0  -5   3 266219. 6089.73  21
   0  -5   4 82723.2 2338.94  13
   0  -5   4 82287.7 2338.43  15
   0  -5   4 78194.5 3682.75   2
   0  -5   4 82005.5 3857.81   3
   0  -5   4 78682.9 2342.80  21
   0  -5  -4 82195.2 2222.54   7
   0  -5   5 95861.1 2773.12  21
   0  -5   5 97614.5 2774.38  15
   0  -5   5 98635.9 2777.10  13
   0  -5   5 86031.4 4162.13   2
   0  -5   5 95847.8 4631.15   3
   0  -5   6 6277.96 522.392  15
   0  -5   6 5796.45 501.699  21
   0  -5   6 5381.54 489.930  13
   0  -5   7 6543.38 500.009  13
   0  -5   7 6757.04 490.697  21
   0  -5   7 7794.36 536.965  15
   0  -5   8 4105.45 325.701  13
   0  -5   8 4383.91 332.630  15
   0  -4   0 417434. 9289.95   3
   0  -4   0 448364. 9980.65   2
   0  -4   1 232892. 5963.80   2
   0  -4   1 236740. 5636.73   3
   0  -4   2 33384.6 1640.86   3
   0  -4   2 29188.3 1623.48   2
   0  -4   3 56539.2 2576.20   2
   0  -4   3 54779.2 1612.20  21
   0  -4   3 55713.5 2641.61   3
   0  -4   4 4916.78 407.910  21
   0  -4  -4 5024.82 350.249   7
   0  -4   4 5317.89 898.142   3
   0  -4   4 4942.05 763.523   2
   0  -4   4 5081.23 402.147  13
   0  -4   4 5056.61 399.879  15
   0  -4   5 3610.39 380.462  15
   0  -4   5 3226.87 359.919  13
   0  -4   5 3031.61 339.405  21
   0  -4   5 3068.01 737.721   3
   0  -4   5 3085.07 663.257   2
   0  -4   6 72943.8 2257.70  13
   0  -4   6 72953.9 2258.42  15
   0  -4   6 69488.6 2191.01  21
   0  -4   7 9182.45 616.232  15
   0  -4   7 8598.35 570.849  21
   0  -4   7 8988.08 608.319  13
   0  -4   8 2671.34 278.713  15
   0  -4   8 2958.67 288.774  13
   0  -4   8 2482.95 240.235  21
   0  -4  -8 2879.97 272.937   9
   0  -3   0 21.8072 43.0674   3
   0  -3   0-7.52858 75.2945   2
   0  -3  -1 254563. 6232.91   2
   0  -3   1 269671. 6620.75   2
   0  -3   2 79851.6 2766.01   2
   0  -3   2 82898.0 2857.48   3
   0  -3   3 10549.2 971.205   4
   0  -3   3 8374.40 915.219   3
   0  -3   3 7780.22 813.644   2
   0  -3   4 40794.2 2342.95   4
   0  -3   4 36703.3 2064.46   2
   0  -3   4 38882.2 1293.23  11
   0  -3   4 38556.2 2365.37   3
   0  -3   4 40526.9 1320.49  13
   0  -3   4 40548.8 1316.37  15
   0  -3   5 75537.5 2239.22  11
   0  -3   5 74708.2 3877.34   3
   0  -3   5 71444.7 3327.42   2
   0  -3   5 77854.6 2254.67  15
   0  -3   5 78698.9 2262.69  13
   0  -3   6 132701. 3550.99  13
   0  -3   6 130193. 3493.84  21
   0  -3   6 133745. 3558.44  15
   0  -3   7 51177.1 1723.12  21
   0  -3   7 50879.4 1782.23  15
   0  -3   7 53873.3 1808.80  13
   0  -3  -8 1184.97 195.807   9
   0  -3   8 1200.58 200.615  15
   0  -3   8 1390.25 215.650  13
   0  -2   1 379951. 8187.26   2
   0  -2   1 371822. 8176.38   4
   0  -2   1 370359. 8111.60   3
   0  -2   2 5873.70 546.629   2
   0  -2   2 5857.43 573.281   4
   0  -2   3 19034.2 1284.88   4
   0  -2   3 18965.0 1163.80   2
   0  -2   4 57928.6 1714.74  15
   0  -2   4 58762.6 1719.62  13
   0  -2   4 65048.4 2904.59   4
   0  -2   4 68295.8 2677.90   2
   0  -2   4 68567.9 3078.69   3
   0  -2   5 59700.8 1809.06  13
   0  -2   5 58042.2 3267.53   3
   0  -2   5 57106.4 1818.74  11
   0  -2   5 53697.3 2635.57   2
   0  -2   5 58960.8 1801.19  15
   0  -2   5 56734.5 3074.23   4
   0  -2   6 20792.1 983.945  15
   0  -2   6 21173.2 1010.72  11
   0  -2   6 23122.7 2177.63   3
   0  -2   6 21458.9 999.532  13
   0  -2   7 50204.5 1681.11  21
   0  -2   7 51279.6 1780.44  15
   0  -2   7 51539.8 1782.76  13
   0  -2  -8 3294.92 322.013   9
   0  -2   8 3319.02 333.652  15
   0  -2   8 3523.40 343.383  13
   0  -1   0 21.2471 17.3545   3
   0  -1   0-0.35626 24.6536   2
   0  -1   2 47840.0 1674.98   2
   0  -1   2 55408.7 1888.17   4
   0  -1   3 234172. 6187.56   4
   0  -1   3 221460. 5831.79   2
   0  -1   4 78129.3 3174.57   4
   0  -1   4 76664.2 2800.43   2
   0  -1   5 4815.17 394.969  15
   0  -1   5 4803.70 411.858  11
   0  -1   5 5616.46 923.913   3
   0  -1   5 4764.26 356.066  22
   0  -1   5 3913.72 721.026   4
   0  -1  -5 5384.41 399.385  14
   0  -1   5 4964.59 394.504  13
   0  -1   6 235235. 5874.24  11
   0  -1   6 240734. 5787.43  13
   0  -1   6 237422. 8449.16   3
   0  -1   6 241641. 5788.54  15
   0  -1   7 39262.9 1487.54  13
   0  -1   7 40170.1 1497.78  15
   0  -1  -7 42869.0 1510.49   9
   0  -1  -8 5813.31 438.715   9
   0  -1   8 5163.58 441.861  15
   0  -1   8 6149.18 466.315  13
   0   0   2 17598.2 783.020   2
   0   0   2 19805.2 940.365   4
   0   0   3 63770.2 2132.13   2
   0   0   3 71993.3 2489.89   4
   0   0   4 28016.0 1385.40   2
   0   0   4 29726.2 1742.83   4
   0   0   5 27650.8 1026.80  13
   0   0   5 26869.3 1923.54   4
   0   0   5 26857.6 1018.78  22
   0   0  -5 28458.7 1102.59  14
   0   0   5 27495.6 2076.14   3
   0   0   5 27281.1 1024.34  15
   0   0   5 28592.4 1122.59  11
   0   0   6 29595.9 1140.78  22
   0   0   6 29129.8 1263.54  11
   0   0   6 28948.6 2230.86   4
   0   0  -6 30609.4 1191.14   9
   0   0   6 27976.8 2373.91   3
   0   0   6 28549.2 1162.65  15
   0   0   6 29807.1 1179.35  13
   0   0   7 27909.4 1159.50  13
   0   0   7 28520.3 1256.93  11
   0   0   7 27483.5 1153.44  15
   0   0  -7 29604.6 1183.35   9
   0   0   8 8735.04 560.884  15
   0   0  -8 9195.22 563.988   9
   0   0   8 9006.36 566.435  13
   0   1   0 255.668 53.4296   1
   0   1   2 50748.6 1672.10   4
   0   1   3 231280. 5862.31   4
   0   1   3 216612. 5405.32   2
   0   1   4 80208.9 3082.04   4
   0   1   5 5789.77 456.648  11
   0   1  -5 6120.17 425.804   9
   0   1   5 4975.43 379.899  15
   0   1  -5 4785.58 427.661  14
   0   1   5 5128.26 385.300  13
   0   1   5 4794.94 396.680  22
   0   1   5 5079.15 816.964   4
   0   1  -5 4811.55 345.048   7
   0   1   6 240391. 5764.25  13
   0   1   6 207559. 7919.09   3
   0   1   6 238732. 5759.97  15
   0   1   6 253307. 5971.78  11
   0   1   6 237339. 7768.06   1
   0   1   6 222889. 7659.57   4
   0   1  -6 254267. 5819.10   9
   0   1   6 230666. 5761.02  22
   0   1   7 40769.4 1591.24  11
   0   1   7 39680.4 1459.94  13
   0   1   7 37686.0 1420.00  22
   0   1   7 39930.8 1463.23  15
   0   1  -7 42630.6 1507.49   9
   0   1   8 5929.07 440.005  15
   0   1  -8 6101.97 450.189   9
   0   1   8 5480.05 425.004  13
   0   2   1 345399. 7602.08   4
   0   2   2 6419.03 472.085   4
   0   2   3 19552.6 1102.55   4
   0   2   4 73420.9 2019.30  11
   0   2  -4 70263.9 1957.82   9
   0   2   4 71626.4 2825.37   4
   0   2  -4 73132.4 2065.03  14
   0   2   5 57526.7 3041.27   1
   0   2   5 57715.4 1725.13  13
   0   2  -5 56416.4 1680.43   7
   0   2   5 59171.6 1853.23  11
   0   2   5 60531.0 2851.26   4
   0   2   5 56590.2 1715.26  15
   0   2  -5 61035.1 1790.47   9
   0   2   5 56789.8 1804.77  22
   0   2   6 20946.2 946.397  15
   0   2   6 21608.2 1006.49  22
   0   2   6 22039.9 1074.82  11
   0   2   6 21697.2 1936.39   1
   0   2  -6 23312.1 1013.79   9
   0   2   6 18086.5 1798.77   3
   0   2   6 21753.9 962.092  13
   0   2   7 51829.2 1719.41  13
   0   2  -7 51576.9 1752.80   9
   0   2   7 50035.7 1741.51  22
   0   2   7 52696.0 1730.14  15
   0   2   7 52859.3 1861.09  11
   0   2   8 2772.35 277.601  13
   0   2  -8 3108.21 313.835   9
   0   2   8 2944.41 296.726  22
   0   2   8 2671.43 281.067  15
   0   3   0 7.43315 53.0678   1
   0   3   1 266517. 6180.88   4
   0   3  -1 271832. 6228.20   1
   0   3   2 81112.9 2369.09   4
   0   3   2 90177.3 2998.64   1
   0   3   3 9995.84 749.925   4
   0   3   3 10300.9 993.899   1
   0   3  -4 40619.9 1295.87   9
   0   3   4 37329.5 1189.10  15
   0   3   4 41689.3 1953.68   4
   0   3   4 41833.7 1356.89  10
   0   3   4 40599.8 2332.81   1
   0   3  -4 37380.4 1231.57   7
   0   3   4 38294.3 1197.50  13
   0   3   4 39274.8 1296.51  11
   0   3   4 40972.4 1335.80  12
   0   3   5 73921.5 3478.20   3
   0   3   5 77335.6 2248.49  22
   0   3   5 73334.8 2097.01  13
   0   3   5 74790.1 3684.53   1
   0   3  -5 76557.9 2202.22   9
   0   3   5 76094.9 2250.42  11
   0   3   5 74519.6 2102.56  15
   0   3   6 128802. 3396.41  15
   0   3   6 125453. 3379.82  13
   0   3   6 125903. 3552.16  11
   0   3  -6 136937. 3509.98   9
   0   3   6 134983. 3555.91  22
   0   3   6 132583. 5578.38   1
   0   3   7 52267.5 1758.25  22
   0   3   7 48024.2 1628.69  15
   0   3  -7 55005.7 1746.82   9
   0   3   7 48222.3 1629.15  13
   0   3   7 50652.5 1785.96  11
   0   3   8 1127.74 171.755  15
   0   3   8 1032.88 170.819  22
   0   3   8 967.163 157.322  13
   0   3  -8 1222.24 179.833   9
   0   4   0 447861. 10273.5   1
   0   4   1 225871. 5752.35   1
   0   4   1 217680. 5117.35   4
   0   4  -1 212573. 5203.23   1
   0   4   2 30271.7 1158.37   4
   0   4   2 28647.0 1606.98   1
   0   4   3 54847.3 2676.61   1
   0   4   3 59898.1 1749.36  10
   0   4   4 4894.01 385.398  11
   0   4   4 5441.79 439.518  10
   0   4   4 5002.20 348.286  15
   0   4   4 4871.11 343.652  13
   0   4   4 5020.08 400.644  12
   0   4  -4 5088.53 390.025   9
   0   4   4 4442.57 790.164   1
   0   4   5 4223.77 826.775   1
   0   4   5 3935.22 397.217  22
   0   4   5 3675.38 376.102  11
   0   4  -5 3679.53 364.928   9
   0   4   5 3556.97 329.140  15
   0   4   5 3854.57 411.574  10
   0   4   5 3262.09 318.551  13
   0   4  -6 74001.6 2206.68   9
   0   4   6 71095.2 2083.27  13
   0   4   6 70716.3 2243.49  11
   0   4   6 73368.1 2267.81  22
   0   4   6 68658.6 2065.27  15
   0   4   7 9049.22 607.288  22
   0   4  -7 9680.64 600.223   9
   0   4   7 8563.06 523.916  15
   0   4   7 9359.29 545.317  13
   0   4   7 9385.12 631.848  11
   0   4  -8 2712.36 260.205   9
   0   4   8 2826.70 269.100  22
   0   5   0 796.095 224.626   1
   0   5   1 77414.0 2819.50   1
   0   5  -1 75970.7 2346.92   1
   0   5   2 191694. 5792.39   1
   0   5   3 262917. 6182.40  17
   0   5   3 262069. 7837.56   1
   0   5   3 277000. 6007.40   8
   0   5   3 251932. 6010.62  12
   0   5  -3 262543. 6030.28  17
   0   5  -3 258874. 6052.49   9
   0   5   3 262716. 6192.87  10
   0   5   4 79118.5 2222.48  12
   0   5   4 76354.8 2324.18  10
   0   5   4 74087.3 2068.74  13
   0   5   4 74204.1 2067.00  15
   0   5   4 82800.0 3900.47   1
   0   5  -4 81160.1 2226.85   9
   0   5   5 94525.0 2544.14  15
   0   5   5 94310.0 2672.47  11
   0   5   5 95874.2 2812.96  10
   0   5  -5 97129.7 2694.45   9
   0   5   5 99071.3 2776.84  22
   0   5   5 93952.7 2541.08  13
   0   5   6 6145.81 439.726  13
   0   5  -6 5918.37 478.393   9
   0   5   6 6690.36 540.582  22
   0   5   6 5523.51 475.707  11
   0   5   6 5702.54 421.415  15
   0   5   7 6302.97 473.495  22
   0   5  -7 6337.79 454.324   9
   0   5   8 4245.90 311.784  22
   0   6   0 3255.23 455.646   1
   0   6   0 3295.55 293.992  17
   0   6   0 3148.22 280.674   8
   0   6   1 22426.2 889.053  10
   0   6   1 22078.5 1447.45   1
   0   6  -1 22123.3 875.398   8
   0   6   1 19895.7 850.443  17
   0   6   1 22466.9 835.398   8
   0   6  -1 22016.6 866.618  17
   0   6   2 3132.18 318.332  17
   0   6   2 2706.99 556.372   1
   0   6   2 2877.88 265.901   8
   0   6   2 2623.21 297.350  10
   0   6  -2 2867.59 267.583   9
   0   6  -3 37450.4 1284.67  17
   0   6   3 36339.8 2380.14   1
   0   6  -3 35645.7 1261.43   9
   0   6   3 38700.0 1409.08  10
   0   6   3 40032.9 1394.75  17
   0   6   3 36417.3 1224.88   8
   0   6   4 106327. 2966.32  12
   0   6   4 113043. 4981.88   1
   0   6  -4 115650. 3023.47   9
   0   6   4 114872. 3182.07  10
   0   6   5 108913. 3075.28  22
   0   6  -5 108711. 2976.37   9
   0   6   5 107912. 3145.44  10
   0   6   6 40260.6 1477.67  22
   0   6  -6 38602.0 1387.46   9
   0   6   7 12011.8 644.417  22
   0   6  -7 11609.0 595.428   9
   0   7   0 159.183 89.3141  10
   0   7   0 293.519 101.006   9
   0   7   0 138.597 96.5325   8
   0   7   0 217.882 104.722  17
   0   7   1 139186. 4662.53   1
   0   7   1 137380. 3495.25  17
   0   7  -1 131432. 3322.05   9
   0   7  -1 133560. 3461.54   8
   0   7  -1 134552. 3460.11  17
   0   7   1 132606. 3468.93  10
   0   7   1 137204. 3399.56   8
   0   7  -2 60327.0 1871.57  17
   0   7   2 60596.2 1952.73  10
   0   7  -2 61080.0 1807.28   9
   0   7  -2 59242.9 1906.98   8
   0   7   2 62928.0 1946.26  17
   0   7   2 61823.1 3077.05   1
   0   7   2 64552.0 1833.54   8
   0   7  -3 893.402 185.970   9
   0   7   3 1003.16 405.472   1
   0   7   3 896.399 210.869  17
   0   7  -3 1259.13 206.823  17
   0   7   3 816.312 207.013  10
   0   7   3 915.995 172.670   8
   0   7   4 5710.78 1020.54   1
   0   7   4 5226.04 500.183  10
   0   7  -4 5240.74 437.536   9
   0   7   5 705.846 222.287  10
   0   7  -5 697.785 174.175   9
   0   7   5 713.308 187.995  22
   0   7  -6 18695.8 823.301   9
   0   7   6 18699.9 883.541  22
   0   7  -7 7676.24 468.912   8
   0   7   7 8004.67 465.543  22
   0   7  -7 6853.68 396.064   9
   0   8   0 126813. 3334.42   8
   0   8   0 128241. 3415.99  17
   0   8   0 127357. 3218.97   9
   0   8   1 103919. 2900.50  10
   0   8  -1 102534. 2726.53   9
   0   8   1 102609. 2807.70   8
   0   8   1 107934. 2950.74  17
   0   8  -1 103633. 2885.53   8
   0   8  -1 104160. 2888.98  17
   0   8  -2 124858. 3338.42  17
   0   8  -2 123144. 3390.55   8
   0   8   2 127035. 3456.20  17
   0   8  -2 125274. 3226.45   9
   0   8   2 125658. 3446.52  10
   0   8   2 126710. 3263.19   8
   0   8   2 116646. 4769.82   1
   0   8   3 18269.9 838.255   8
   0   8   3 18312.7 974.767  17
   0   8   3 20304.0 1021.43  10
   0   8   3 17599.9 1745.73   1
   0   8  -3 18987.3 865.334   9
   0   8  -3 19526.2 907.504  17
   0   8  -3 19171.5 971.100   8
   0   8  -4 17456.5 931.979   8
   0   8   4 16829.1 866.091  22
   0   8  -4 17471.2 830.853   9
   0   8   4 17785.1 975.121  10
   0   8   5 38958.3 1428.69  22
   0   8  -5 39935.4 1360.11   9
   0   8   5 42028.3 1559.61  10
   0   8  -5 38472.3 1473.14   8
   0   8  -6 2897.91 305.821   8
   0   8  -6 3232.41 280.151   9
   0   8   6 3252.68 312.800  22
   0   9   0 173.249 112.840  17
   0   9   0-33.0151 138.133   8
   0   9   1 193924. 4884.37  10
   0   9   1 192888. 4790.89   8
   0   9   1 201008. 4995.17  17
   0   9  -1 192241. 4896.12  17
   0   9  -1 200952. 4709.95   9
   0   9  -1 186407. 4836.62   8
   0   9   2 15304.8 865.419  10
   0   9  -2 16349.0 842.395  17
   0   9   2 16798.9 920.012  17
   0   9  -2 16157.6 762.274   9
   0   9   2 15889.6 782.554   8
   0   9  -2 16135.4 868.037   8
   0   9   3 4733.62 472.193  10
   0   9   3 4395.63 375.529   8
   0   9  -3 4414.84 373.171   9
   0   9  -3 3983.29 376.687  17
   0   9  -3 4258.27 437.614   8
   0   9  -4 20205.2 982.774   8
   0   9  -4 20849.0 865.130   9
   0   9   4 21410.5 1044.83  10
   0   9   4 19637.6 893.807  22
   0   9  -5 18029.8 727.393   9
   0   9   5 17032.1 775.285  22
   0   9  -5 17236.3 829.368   8
   0   9  -6 10015.0 520.148   8
   0  10   0 93741.6 2691.14   8
   0  10   0 100475. 2851.07  17
   0  10  -1 17720.7 909.159  17
   0  10   1 16794.3 820.031   8
   0  10   1 19635.5 983.209  17
   0  10  -1 16779.5 854.650   8
   0  10  -2 32854.0 1319.54   8
   0  10  -2 37866.5 1228.68   9
   0  10   2 33241.5 1338.64  10
   0  10  -2 34859.8 1318.66  17
   0  10   2 36813.3 1449.41  17
   0  10   2 35253.6 1247.88   8
   0  10   3 16313.1 858.891  10
   0  10  -3 15413.0 811.746   8
   0  10  -3 16348.2 710.581   9
   0  10  -4 5526.19 433.129   8
   0  10  -5 23591.0 890.567   8
   0  11   0 32.0835 88.4788   8
   0  11   0-84.9081 113.639  17
   0  11   1 2388.12 304.724  17
   0  11   1 2288.72 248.836   8
   0  11  -1 1693.43 244.152  17
   0  11  -1 2029.59 255.478   8
   0  11  -2 1108.58 180.516  17
   0  11   2 859.437 180.327  10
   0  11  -2 1018.47 180.037   8
   0  11   2 578.404 124.599   8
   0  11  -3 5296.26 393.155   8
   0  11  -4 2035.23 214.677   8
   0  12   0 34198.5 1158.89  17
   0  12   0 30949.4 1035.92   8
   0  12  -1 8460.55 459.318   8
   0  12  -1 9125.56 492.208  17
   0  12  -2 8251.72 437.637   8
  -1 -12   2 1326.74 192.867   5
   1 -12  -2 2217.17 224.380   7
   1 -12  -1 10214.5 542.135   7
   1 -12  -1 9084.47 500.104   5
   1 -12   0 865.772 164.232   5
   1 -12   0 849.261 159.394   7
  -1 -12   0 915.750 151.120   7
   1 -12   1 11179.2 583.862   5
   1 -11  -4 78.9103 58.9203   7
   1 -11  -3 4017.59 342.168   7
  -1 -11   2 5436.31 458.358   5
   1 -11  -2 6580.76 451.496   5
  -1 -11   1 9926.31 615.155   5
   1 -11  -1 11103.6 653.629   5
   1 -11   0 8003.23 566.701   5
   1 -11   1 10428.0 640.103   5
  -1 -11  -1 8265.92 493.190   7
   1 -11   2 9654.35 602.742   5
   1 -11   3 514.295 135.904   5
   1 -10  -5 17535.5 688.743   7
  -1 -10   5 17692.3 748.099  21
   1 -10  -4 7474.12 482.179   7
  -1 -10   4 5265.40 408.800  21
   1 -10  -3 2329.69 266.543   5
   1 -10  -3 2636.44 319.953   7
   1 -10  -2 12534.6 744.674   7
   1 -10  -2 11103.4 682.281   5
   1 -10  -1 20671.0 1014.35   5
   1 -10   0-22.6766 106.908   5
  -1 -10   0 109.832 95.4257   5
   1 -10   1 4137.61 435.249   5
   1 -10   1 4177.93 371.420  13
   1 -10   1 4478.77 382.766  15
   1 -10   2 35165.0 1404.30   5
   1 -10   2 36724.5 1301.26  13
   1 -10   2 34847.9 1283.21  15
   1 -10   3 12716.3 652.889  15
   1 -10   3 11530.9 655.466  21
   1 -10   3 12883.8 656.124  13
   1 -10   4 1924.58 241.682  21
   1 -10   4 1681.26 204.959  15
   1 -10   4 1172.47 176.865  13
  -1  -9   6 44184.4 1399.24  21
  -1  -9   5 3793.59 365.330  21
   1  -9  -5 4086.69 348.558   7
   1  -9  -4 15013.4 779.964   7
  -1  -9   4 14325.1 774.889  21
  -1  -9   3 26789.4 1103.27  21
   1  -9  -3 29329.2 1213.59   7
   1  -9  -3 28226.2 1128.94   5
   1  -9  -2 66136.8 2114.91   5
   1  -9  -1 41811.1 1579.65   5
   1  -9   0 114598. 3026.12  15
   1  -9   0 116338. 3027.82  13
   1  -9   0 114190. 3253.88   5
   1  -9   1 76251.7 2229.17  13
   1  -9   1 78657.5 2248.82  15
   1  -9   1 78091.5 2310.50  21
   1  -9   2 51614.5 1633.93  13
   1  -9   2 51187.2 1632.86  15
   1  -9   2 48011.6 1644.39  21
   1  -9   3 20982.9 960.293  13
   1  -9   3 20544.2 978.056  21
   1  -9   3 19409.0 933.252  15
   1  -9   4 2768.86 305.755  13
   1  -9   4 2582.14 292.926  15
   1  -9   4 2736.87 327.968  21
   1  -9   5 906.024 152.654  15
   1  -9   5 980.052 168.777  13
   1  -9   5 1332.95 205.084  21
  -1  -8   7 14142.3 644.983  21
   1  -8  -6 3062.38 277.164   7
  -1  -8   6 4120.97 383.899  21
   1  -8  -5 50607.9 1633.47   7
  -1  -8   5 48044.4 1692.70  21
   1  -8  -4 4229.21 401.943   7
  -1  -8   4 4206.56 417.298  21
  -1  -8   3 22098.2 991.163  21
   1  -8  -3 23194.8 996.067   5
   1  -8  -3 24296.5 1058.16   7
  -1  -8   3 21548.4 1963.74   2
  -1  -8   2 96852.4 4328.30   2
   1  -8  -2 109416. 2981.09   5
   1  -8  -1 69126.9 1983.86  15
   1  -8  -1 73677.6 2197.59   5
   1  -8  -1 71020.9 1994.24  13
   1  -8   0 91889.0 2485.06  13
   1  -8   0 90318.2 2480.06  15
   1  -8   0 91370.2 4131.42   2
   1  -8   0 90635.0 2649.45   5
   1  -8   1 54677.4 1734.31  15
   1  -8   1 55153.2 1734.42  13
   1  -8   1 54614.1 1803.53  21
   1  -8   1 54281.5 3127.14   2
   1  -8   2 12225.1 728.056  21
   1  -8   2 11505.8 1445.90   2
   1  -8   2 12528.3 704.430  13
   1  -8   2 13033.6 718.709  15
   1  -8   3 36971.0 1393.99  13
   1  -8   3 36483.8 1395.46  15
   1  -8   3 37173.8 1432.63  21
   1  -8   4 36123.6 1426.56  21
   1  -8   4 36879.2 1390.91  15
   1  -8   4 36112.0 1377.66  13
   1  -8   5 9010.45 576.291  21
   1  -8   5 9264.45 578.685  15
   1  -8   5 9126.30 572.798  13
   1  -8   6 1576.36 198.186  15
   1  -8   6 1346.55 176.351  21
   1  -8   6 1398.63 189.812  13
  -1  -7   7 21619.6 875.904  15
  -1  -7   7 21196.6 863.991  13
  -1  -7   7 23951.9 963.452  21
  -1  -7   6 19896.6 922.519  13
   1  -7  -6 19974.7 863.781   7
  -1  -7   6 19804.2 924.648  15
   1  -7  -5 16533.8 827.451   7
  -1  -7   5 18088.8 934.187  21
  -1  -7   5 17630.8 880.717  15
  -1  -7   5 18741.9 900.240  13
   1  -7  -4 5816.30 459.368   7
  -1  -7   4 5312.91 481.411  21
  -1  -7   4 4846.83 937.922   2
   1  -7  -3 32480.5 1203.42   7
  -1  -7   3 28733.2 2158.87   2
   1  -7  -3 30720.5 1147.11   5
  -1  -7   3 29650.0 1154.15  21
  -1  -7   2 36588.9 2281.02   2
   1  -7  -2 41389.1 1386.82   5
  -1  -7   2 37703.4 1269.94  21
   1  -7  -1 5504.66 814.301   2
   1  -7  -1 5545.67 386.970  15
   1  -7  -1 5256.65 379.006  13
   1  -7  -1 5562.29 438.585   5
  -1  -7   1 4241.86 697.718   2
   1  -7   0 15873.8 1429.00   2
   1  -7   0 16579.9 745.687  15
   1  -7   0 17368.3 783.057  21
   1  -7   0 15680.1 725.571  13
   1  -7   1 51774.2 1620.07  13
   1  -7   1 50452.1 1643.81  21
   1  -7   1 51769.1 1620.81  15
   1  -7   1 51233.7 2830.76   2
   1  -7   2 1446.74 226.534  15
   1  -7   2 1632.39 257.966  21
   1  -7   2 1384.14 222.766  13
   1  -7   2 1184.74 472.081   2
   1  -7   3 17403.7 909.741  21
   1  -7   3 18289.7 900.870  15
   1  -7   3 18939.2 909.242  13
   1  -7   3 18070.3 1802.84   2
   1  -7   4 135452. 3646.42  21
   1  -7   4 135029. 3623.68  13
   1  -7   4 133446. 3620.91  15
   1  -7   5 76291.7 2281.24  13
   1  -7   5 72665.5 2253.89  21
   1  -7   5 75289.8 2279.68  15
   1  -7   6 9519.92 558.803  15
   1  -7   6 8520.27 518.743  21
   1  -7   6 9266.55 551.183  13
  -1  -6   8 18636.8 757.205  21
   1  -6  -8 18467.4 727.361   9
  -1  -6   7 1789.24 260.013  21
  -1  -6   7 1662.74 241.101  13
  -1  -6   7 1550.11 239.046  15
  -1  -6   6 33498.8 1329.32  15
   1  -6  -6 35032.4 1260.48   7
  -1  -6   6 36672.1 1415.42  21
  -1  -6   6 33565.8 1325.29  13
  -1  -6   5 35834.2 1406.54  21
  -1  -6   5 36026.8 1359.38  15
   1  -6  -5 34113.7 1279.65   7
  -1  -6   5 31792.7 2436.05   2
  -1  -6   5 35603.3 1349.49  13
  -1  -6   4 12594.3 674.856  15
   1  -6  -4 11806.6 645.731   7
  -1  -6   4 12269.9 664.936  13
  -1  -6   4 12678.7 1424.15   2
   1  -6  -4 11829.1 605.503   5
  -1  -6   4 11775.1 691.849  21
   1  -6  -3 16705.1 740.161   5
   1  -6  -3 18077.0 787.089   7
  -1  -6   3 16577.1 1487.50   2
  -1  -6   3 16688.9 776.806  21
  -1  -6   2 19876.0 1485.02   2
  -1  -6   2 18879.3 767.807  21
   1  -6  -2 20259.5 818.131   5
   1  -6  -1 145274. 3531.28  13
   1  -6  -1 145463. 3608.64   5
   1  -6  -1 151624. 4767.70   2
   1  -6  -1 147239. 3544.40  15
  -1  -6   1 145555. 4657.86   2
   1  -6   0 38774.5 1215.00  13
   1  -6   0 39150.4 1221.51  15
   1  -6   0 39890.7 1250.90  21
   1  -6   0 36054.0 2052.61   2
   1  -6   1 5343.84 779.265   2
   1  -6   1 5636.61 388.701  13
   1  -6   1 5541.01 405.118  21
   1  -6   1 3940.22 587.056   3
   1  -6   1 5568.09 390.678  15
   1  -6   2 48297.0 1530.86  13
   1  -6   2 48846.4 1539.59  15
   1  -6   2 46463.5 1541.11  21
   1  -6   2 50188.7 2732.30   2
   1  -6   3 63701.3 1938.16  13
   1  -6   3 61780.0 1944.93  21
   1  -6   3 61189.0 3312.32   2
   1  -6   3 64796.3 1950.18  15
   1  -6   4 21757.7 1035.63  15
   1  -6   4 19194.6 1879.28   3
   1  -6   4 20751.3 1918.42   2
   1  -6   4 22714.4 1041.87  21
   1  -6   4 22455.3 1043.10  13
   1  -6   5 7670.53 578.635  15
   1  -6   5 7608.21 565.674  21
   1  -6   5 7626.76 579.281  13
   1  -6   6 4325.78 398.386  13
   1  -6   6 4553.46 411.394  15
   1  -6   6 4299.92 380.281  21
   1  -6   7 3253.00 287.923  13
   1  -6   7 3353.83 290.108  15
  -1  -5   8 4556.61 365.219  15
  -1  -5   8 4424.80 365.216  21
   1  -5  -8 4864.51 367.377   9
  -1  -5   8 4152.10 348.603  13
  -1  -5   7 10429.1 657.505  15
  -1  -5   7 11506.3 686.369  13
  -1  -5   7 11333.6 692.827  21
  -1  -5   6 3999.74 402.522  13
  -1  -5   6 4339.93 436.216  21
   1  -5  -6 3930.32 364.149   7
  -1  -5   6 3796.43 396.324  15
  -1  -5   5 3817.45 800.242   3
  -1  -5   5 2787.50 657.199   2
  -1  -5   5 4410.91 407.188  15
   1  -5  -5 3918.66 367.164   7
  -1  -5   5 3738.65 394.644  21
  -1  -5   5 4071.24 386.965  13
   1  -5  -4 83098.2 2239.82   7
  -1  -5   4 76792.4 3553.25   2
  -1  -5   4 80841.4 2261.58  15
  -1  -5   4 81753.1 2263.58  13
   1  -5  -4 82850.2 2176.13   5
   1  -5  -3 154030. 3639.04   7
  -1  -5   3 150589. 5050.70   2
   1  -5  -3 155185. 3605.28   5
  -1  -5   2 186202. 5539.03   2
   1  -5  -1 368364. 9197.59   2
  -1  -5   1 362665. 9144.12   2
   1  -5  -1 371552. 8671.03   3
   1  -5   0 133189. 3886.98   3
  -1  -5   0 130975. 3809.01   2
   1  -5   0 132059. 4197.99   2
   1  -5   1 20763.8 1440.35   2
   1  -5   1 21099.0 1346.10   3
   1  -5   2 275.820 101.207  21
   1  -5   2 335.245 284.238   2
   1  -5   2 394.693 124.611  15
   1  -5   2 486.487 224.595   3
   1  -5   2 318.724 107.301  13
   1  -5   3 38271.7 2408.40   3
   1  -5   3 37346.7 2355.29   2
   1  -5   3 38434.8 1373.44  21
   1  -5   3 39396.1 1362.06  15
   1  -5   3 40731.3 1374.45  13
   1  -5   4 69003.5 2122.89  21
   1  -5   4 68227.4 2120.39  15
   1  -5   4 60912.4 3338.69   2
   1  -5   4 67969.0 3711.31   3
   1  -5   4 69396.5 2127.63  13
   1  -5   5 16485.7 871.067  21
   1  -5   5 18174.9 929.614  13
   1  -5   5 18782.0 944.801  15
   1  -5   6 28808.7 1182.61  15
   1  -5   6 28402.2 1168.69  13
   1  -5   6 25326.7 1080.89  21
   1  -5   7 10012.8 515.158  21
  -1  -5  -7 10555.3 522.487   9
   1  -5   7 11299.5 604.556  15
   1  -5   7 11175.8 601.004  13
  -1  -4   8 6348.02 470.618  13
  -1  -4   8 6240.29 468.628  15
  -1  -4   8 7037.85 482.820  21
   1  -4  -8 7085.81 476.019   9
  -1  -4   7 14580.5 796.248  15
  -1  -4   7 15700.6 836.926  21
  -1  -4   7 14471.0 795.406  13
  -1  -4   6 19895.5 2008.72   3
  -1  -4   6 18672.7 1748.78   2
   1  -4  -6 22521.6 937.138   7
  -1  -4   6 22122.8 1016.07  13
  -1  -4   6 21620.4 1007.82  15
  -1  -4   5 42796.0 2732.79   3
   1  -4  -5 47543.0 1499.54   7
  -1  -4   5 45142.3 2775.50   4
  -1  -4   5 45782.7 1538.32  15
  -1  -4   5 45989.0 2627.09   2
  -1  -4   5 45184.1 1530.47  13
  -1  -4   4 124260. 4564.84   2
  -1  -4   4 125785. 4675.71   4
   1  -4  -4 130820. 3251.39   7
  -1  -4   4 132358. 3278.08  13
  -1  -4   4 131488. 3275.72  15
  -1  -4   3 259756. 7259.29   4
  -1  -4   3 267968. 7346.88   2
  -1  -4   2 291422. 7451.12   2
  -1  -4   2 282646. 7207.83   4
   1  -4  -1 812059. 17534.6   2
  -1  -4   1 792624. 17387.0   2
   1  -4  -1 801184. 17176.4   3
  -1  -4   1 747082. 16585.5   3
  -1  -4   0 525520. 12177.6   2
   1  -4   0 553007. 12688.3   2
   1  -4   0 551285. 12468.1   3
   1  -4   1 170815. 4965.12   2
   1  -4   1 165772. 4870.27   3
   1  -4   2 106138. 3732.21   2
   1  -4   2 95785.6 3643.94   3
   1  -4   3 51239.0 2603.61   2
   1  -4   3 50524.1 1582.61  13
   1  -4   3 49184.0 2715.72   3
   1  -4   3 52526.3 1594.77  21
   1  -4   3 50468.4 1582.45  15
   1  -4   4 45250.7 1537.63  15
   1  -4   4 42372.5 2803.28   3
   1  -4   4 41970.9 2507.29   2
   1  -4   4 44412.2 1524.58  13
   1  -4   4 43276.7 1502.70  21
   1  -4   5 86793.2 4510.92   3
   1  -4   5 87461.2 2568.14  13
   1  -4   5 88094.6 2576.60  15
   1  -4   5 83168.4 2497.00  21
  -1  -4  -6 12551.8 683.340   9
   1  -4   6 12177.8 731.897  13
   1  -4   6 10516.8 644.930  21
   1  -4   6 11839.4 720.357  15
  -1  -4  -7 8165.49 490.133   9
   1  -4   7 8330.58 533.689  13
   1  -4   7 8653.64 544.611  15
  -1  -3   8 6678.76 498.048  13
  -1  -3   8 6443.26 474.128  21
  -1  -3   8 6565.08 498.208  15
   1  -3  -8 7745.71 513.180   9
  -1  -3   7 38063.3 1402.09  13
  -1  -3   7 36846.3 1382.78  15
  -1  -3   6 18283.8 1843.44   4
   1  -3  -6 20495.5 870.824   7
  -1  -3   6 18678.0 1928.91   3
  -1  -3   6 20296.9 951.635  15
  -1  -3   6 16771.1 1576.54   2
  -1  -3   6 20008.8 946.426  13
  -1  -3   6 19867.7 924.442  11
  -1  -3   5 13970.4 1297.18   2
  -1  -3   5 14210.4 710.528  13
  -1  -3   5 13060.6 669.763  11
  -1  -3   5 13803.5 702.886  15
   1  -3  -5 15047.1 687.682   7
  -1  -3   5 13607.6 1396.11   4
   1  -3  -4 100101. 2511.79   7
  -1  -3   4 90765.7 3680.86   4
  -1  -3   4 95570.4 3601.51   2
  -1  -3   3 87305.1 3124.60   2
  -1  -3   3 86126.7 3123.49   4
  -1  -3   2 376141. 8832.48   2
  -1  -3   2 349994. 8667.75   4
  -1  -3   1 20843.8 865.125   4
  -1  -3   1 19791.4 990.748   2
   1  -3  -1 20295.6 1017.18   2
   1  -3  -1 20964.0 992.212   3
   1  -3   0 870529. 19123.1   2
  -1  -3   0 854456. 18667.2   2
   1  -3   0 871571. 19064.2   3
   1  -3   1 109637. 3414.09   3
   1  -3   1 108044. 3375.92   2
   1  -3   2 27227.1 1514.25   2
   1  -3   2 26587.7 1621.02   3
   1  -3   3 65786.8 2739.81   2
   1  -3   3 68800.3 3124.96   3
   1  -3   3 54347.6 1673.05  13
   1  -3   3 54589.2 1677.25  15
   1  -3   3 65045.8 1747.60  21
   1  -3   4 62041.2 2925.59   2
   1  -3   4 63279.4 1916.03  13
   1  -3   4 62303.5 1882.98  21
   1  -3   4 64857.1 3464.64   3
   1  -3   4 63938.2 1925.59  15
   1  -3   5 79165.9 4249.95   3
   1  -3   5 78937.5 2320.28  21
   1  -3   5 81211.0 2397.51  15
   1  -3   5 80213.3 2388.37  13
   1  -3   6 103779. 2910.76  13
  -1  -3  -6 110019. 2874.71   9
   1  -3   6 103558. 2913.28  15
   1  -3   7 2202.33 290.186  13
  -1  -3  -7 2501.82 276.549   9
   1  -3   7 2591.86 310.823  15
  -1  -2   9 3166.54 286.502  13
   1  -2  -9 3091.79 267.375   9
  -1  -2   9 3197.81 288.201  15
  -1  -2   8 19857.7 907.405  21
  -1  -2   8 21986.7 989.239  13
   1  -2  -8 21399.3 940.808   9
  -1  -2   8 20982.0 967.323  15
   1  -2  -7 68416.7 1990.06   7
  -1  -2   7 63336.1 2139.79  11
  -1  -2   7 69426.9 2165.00  15
  -1  -2   7 68808.7 2164.18  13
  -1  -2   6 114664. 3049.12  13
   1  -2  -6 110224. 2887.19   7
  -1  -2   6 107340. 4802.92   4
   1  -2  -6 108853. 2967.09  14
  -1  -2   6 114686. 3050.86  15
  -1  -2   6 109430. 3025.78  11
   1  -2  -5 38822.0 1236.59   7
  -1  -2   5 35396.1 2233.18   4
  -1  -2   5 35004.3 2040.44   2
  -1  -2   5 37520.2 1266.96  13
   1  -2  -5 38103.2 1257.83  14
  -1  -2   5 36742.7 1259.71  15
  -1  -2   5 33872.9 1226.99  11
  -1  -2   4 50682.3 2390.01   4
  -1  -2   4 50085.9 2261.26   2
  -1  -2   3 16174.9 1088.86   4
  -1  -2   3 18603.8 1138.36   2
  -1  -2   2 150543. 3889.36   4
  -1  -2   2 133382. 3878.94   2
   1  -2  -1 92190.2 2747.94   3
   1  -2  -1 96519.8 2747.90   2
  -1  -2   0 40401.4 1165.35   2
   1  -2   0 39455.5 1439.46   3
   1  -2   0 39596.3 1423.29   2
   1  -2   1 206827. 5363.35   2
   1  -2   1 220860. 5599.18   3
   1  -2   2 165206. 5045.98   3
   1  -2   2 169891. 4686.52   2
   1  -2   3 504711. 12857.9   3
   1  -2   3 497290. 12079.3   2
   1  -2   4 9846.10 577.342  13
   1  -2   4 10035.9 545.426  22
   1  -2   4 10611.8 562.549  21
   1  -2   4 9810.82 957.432   2
   1  -2   4 9825.42 576.884  15
   1  -2   4 11048.9 1310.62   3
   1  -2   5 32480.1 1191.70  21
   1  -2   5 31624.9 1229.86  13
   1  -2   5 31720.2 1231.63  15
   1  -2   5 31264.8 1166.13  22
   1  -2   5 35211.3 2658.46   3
   1  -2   6 62537.4 2029.79  13
   1  -2   6 62415.7 2029.56  15
  -1  -2  -6 66933.8 2011.68   9
  -1  -2  -7 5555.14 451.801   9
   1  -2   7 4322.34 403.030  13
   1  -2   7 4804.10 423.950  15
   1  -2   8 5315.04 355.017  13
   1  -2   8 4844.46 339.630  15
  -1  -2  -8 5158.30 338.430   9
   1  -1  -9 1237.54 174.347   9
  -1  -1   9 1232.18 187.102  13
  -1  -1   9 1351.07 195.809  15
  -1  -1   8 10085.0 642.800  13
  -1  -1   8 10206.9 682.631  11
  -1  -1   8 10775.1 660.592  15
   1  -1  -8 10327.4 625.911   9
  -1  -1   8 9043.78 573.891  21
   1  -1  -7 135223. 3399.03   7
  -1  -1   7 134153. 3569.80  13
   1  -1  -7 141441. 3566.44   9
  -1  -1   7 134998. 3574.85  15
  -1  -1   7 128890. 3624.17  11
  -1  -1   6 80170.6 2315.89  15
  -1  -1   6 77513.2 3880.07   4
  -1  -1   6 77764.3 2343.34  11
  -1  -1   6 78746.1 2304.00  13
   1  -1  -6 78182.0 2330.56  14
   1  -1  -6 78582.0 2202.56   7
  -1  -1   5 16657.2 769.795  11
  -1  -1   5 16902.3 1455.85   4
  -1  -1   5 17600.8 761.039  15
   1  -1  -5 18297.1 736.009   7
   1  -1  -5 17807.9 785.403  14
  -1  -1   5 17739.2 762.332  13
  -1  -1   5 15471.0 1261.93   2
  -1  -1   4 12374.7 994.912   2
  -1  -1   4 13290.3 1085.53   4
  -1  -1   3 234226. 6110.37   4
  -1  -1   2 274992. 6543.06   4
   1  -1   1 426313. 9671.96   2
   1  -1   1 424174. 9351.61   1
   1  -1   1 450908. 10034.3   3
   1  -1   2 353915. 8380.91   2
   1  -1   2 361793. 8982.88   3
   1  -1   2 352143. 8151.11   1
   1  -1   3 760325. 18166.4   3
   1  -1   3 770779. 17184.3   2
   1  -1   3 745036. 17042.7   1
   1  -1   4 93164.0 4047.13   3
   1  -1   4 87201.2 2352.59  13
   1  -1   4 86583.5 2352.24  15
   1  -1   4 93418.9 2489.39  11
   1  -1   4 80934.7 2310.84  22
   1  -1   5 686.884 172.489  13
   1  -1   5 564.784 364.783   3
   1  -1   5 688.711 168.509  15
  -1  -1  -5 736.539 161.871   9
   1  -1   5 1205.44 204.591  22
   1  -1   6 2100.78 293.133  13
   1  -1   6 1777.91 275.863  15
   1  -1   6 2137.83 279.197  22
  -1  -1  -6 2380.35 300.324   9
   1  -1   7 2497.75 305.582  13
  -1  -1  -7 2631.25 309.083   9
   1  -1   7 2387.22 302.382  15
  -1  -1  -8 4629.41 327.207   9
   1  -1   8 3640.36 296.666  15
   1  -1   8 3805.91 300.672  13
  -1   0   9 2054.02 235.981  15
  -1   0   9 2065.69 237.291  13
   1   0  -9 1530.60 189.792   9
  -1   0   8-11.4831 124.401  13
  -1   0   8-5.52232 136.169  11
   1   0  -8-4.41502 112.499   9
  -1   0   8 9.67302 109.038  15
   1   0  -7 166377. 4094.60   7
  -1   0   7 169846. 4269.75  15
  -1   0   7 159966. 4333.43  11
  -1   0   7 169225. 4265.39  13
   1   0  -7 166711. 4196.68   9
  -1   0   6 94086.7 2610.69  15
  -1   0   6 94108.4 2609.41  13
   1   0  -6 88975.4 2678.48  14
   1   0  -6 95400.1 2536.48   7
  -1   0   6 93842.5 4275.45   4
  -1   0   6 94146.7 2695.85  11
  -1   0   5 85085.5 3181.68   2
  -1   0   5 81380.7 2241.06  13
   1   0  -5 86636.9 2221.07   7
  -1   0   5 82189.1 3508.02   4
  -1   0   5 81276.0 2307.59  11
  -1   0   5 82574.4 2246.83  15
   1   0  -5 82867.3 2320.40  14
  -1   0   4 107455. 3668.33   4
  -1   0   3 399220. 9532.80   4
  -1   0   2 41146.3 1458.48   4
   1   0   0 116710. 2786.69   1
   1   0   0 109370. 2844.27   3
   1   0   1 341.561 187.353   1
   1   0   1 807.373 148.414   2
   1   0   1 362.546 258.158   3
   1   0   2 999999. 21693.5   1
   1   0   2 964921. 22167.0   3
   1   0   2 988053. 21333.8   2
   1   0   3-134.369 130.062   1
   1   0   3 245.997 117.217   2
   1   0   3-42.0235 173.288   4
   1   0   4 2559.01 260.304  13
   1   0   4 3469.33 568.161   1
   1   0   4 3099.64 297.452  22
   1   0   4 3069.74 282.483  15
   1   0   4 3059.51 660.686   3
   1   0   4 3383.98 334.221  11
  -1   0  -4 3116.22 289.554   9
   1   0   5 6479.40 468.450  13
  -1   0  -5 6754.48 478.155   9
   1   0   5 6738.72 534.238  11
   1   0   5 5783.31 454.872  22
   1   0   5 6072.03 1054.22   3
   1   0   5 6279.24 461.241  15
   1   0   6 4501.45 413.239  15
   1   0   6 4773.27 428.372  13
  -1   0  -6 4691.50 438.908   9
   1   0   6 4954.50 437.898  22
  -1   0  -7 6033.87 471.964   9
   1   0   7 5516.22 441.717  15
   1   0   7 5726.42 446.408  13
   1   0   8 725.655 135.926  13
   1   0   8 839.528 145.698  15
  -1   0  -8 951.718 151.117   9
  -1   1   9 1027.87 165.832  13
   1   1  -9 1351.25 176.997   9
  -1   1   9 1012.06 162.898  15
  -1   1   8 10383.1 652.731  13
  -1   1   8 9845.51 636.678  15
  -1   1   8 10496.8 705.959  11
   1   1  -8 10140.7 618.521   9
  -1   1   7 131429. 3528.24  13
   1   1  -7 135340. 3496.72   9
   1   1  -7 127639. 3384.60   7
  -1   1   7 122946. 3399.02  22
  -1   1   7 135926. 3550.23  15
  -1   1   7 133315. 3654.60  11
   1   1  -6 78670.2 2231.44   7
  -1   1   6 79582.5 2399.67  11
  -1   1   6 77267.7 2265.08  22
  -1   1   6 80509.4 2308.77  13
  -1   1   6 75883.1 3771.60   4
   1   1  -6 78737.5 2388.21  14
  -1   1   6 81317.0 2312.51  15
   1   1  -6 81295.0 2294.93   9
   1   1  -5 18495.0 756.616   7
   1   1  -5 18136.4 817.521  14
  -1   1   5 17864.8 813.930  11
  -1   1   5 17660.5 1462.71   4
  -1   1   5 18523.6 1248.20   2
  -1   1   5 17444.4 755.512  15
  -1   1   5 17193.3 751.023  13
  -1   1   4 12457.0 1029.51   4
  -1   1   3 237919. 6091.86   4
  -1   1   2 271129. 6430.81   4
   1   1   1 457262. 10398.9   3
   1   1   1 463849. 10506.7   1
   1   1   2 370254. 6758.62   3
   1   1   2 370988. 6691.91   1
   1   1   2 361877. 6297.93   4
   1   1   3 745099. 17425.2   3
   1   1   3 718458. 16920.7   4
   1   1   3 742681. 17166.7   1
   1   1   4 93096.3 3877.21   3
   1   1   4 84261.5 2269.07  15
   1   1   4 85178.7 2269.23  13
   1   1   4 90460.0 2466.70  11
   1   1   4 92503.3 3597.90   1
  -1   1  -4 84344.2 2336.29   9
   1   1   4 87773.8 2372.86  22
   1   1   5 656.001 151.155  13
   1   1   5 596.808 353.568   3
   1   1   5 740.259 195.462  11
   1   1   5 935.864 177.775  15
   1   1   5 518.713 145.346  22
  -1   1  -5 750.488 175.511   9
   1   1   6 2100.66 274.674  15
   1   1   6 2412.73 300.079  13
   1   1   6 2133.66 308.771  22
  -1   1  -6 2085.64 278.639  17
  -1   1  -6 2349.92 301.819   9
   1   1   7 2520.86 289.941  13
  -1   1  -7 2729.96 320.357   9
   1   1   7 2599.96 292.934  15
   1   1   7 2718.55 313.713  22
  -1   1  -8 4726.69 342.297   9
  -1   2   9 3217.28 274.912  15
  -1   2   9 3269.20 274.709  13
  -1   2   8 20537.3 928.463  13
  -1   2   8 19453.2 857.100  22
  -1   2   8 19905.6 917.898  15
   1   2  -8 20819.8 908.272   9
  -1   2   8 19778.3 990.837  11
  -1   2   7 70975.8 2150.92  13
  -1   2   7 65280.7 2105.13  22
  -1   2   7 70988.9 2152.40  15
  -1   2   7 67748.9 2232.71  11
   1   2  -7 68786.4 2117.36   9
   1   2  -7 66873.1 2053.52   7
  -1   2   6 117237. 3069.60  13
  -1   2   6 110391. 3072.71  22
  -1   2   6 111790. 4630.23   4
  -1   2   6 111721. 3144.30  11
   1   2  -6 112863. 3012.05   7
  -1   2   6 115679. 3063.53  15
   1   2  -6 109483. 3167.74  14
   1   2  -6 116038. 3040.83   9
  -1   2   5 36980.2 1247.01  13
  -1   2   5 36857.9 2160.46   4
  -1   2   5 38095.0 1343.86  12
  -1   2   5 36794.6 1262.06  10
   1   2  -5 36298.3 1228.64   9
  -1   2   5 36828.8 1305.84  11
   1   2  -5 37900.3 1333.62  14
  -1   2   5 37733.5 1250.72  15
   1   2  -5 35131.0 1227.85   7
  -1   2   4 54175.3 2373.78   4
  -1   2   3 16387.3 1000.78   4
  -1   2   2 136753. 3657.67   4
  -1   2   1 95107.4 2718.94   4
   1   2  -1 104690. 2829.65   1
   1   2   0 37054.7 1001.81   3
   1   2   1 217060. 5218.55   3
   1   2   1 232076. 5735.70   1
   1   2   2 180526. 4857.55   3
   1   2   2 172311. 5104.02   1
   1   2   2 177485. 4487.79   4
   1   2   3 514787. 12741.1   1
   1   2   3 516439. 12590.2   3
   1   2   3 504365. 12048.7   4
   1   2   4 9890.10 1116.33   3
   1   2   4 11560.9 1215.91   1
   1   2   4 9757.14 504.816  13
   1   2   4 10242.6 512.221  15
  -1   2  -4 10791.3 589.499   9
   1   2   4 10451.3 599.346  22
   1   2   4 10468.8 618.961  11
   1   2   5 31493.0 1161.17  13
   1   2   5 32409.7 2361.11   3
  -1   2  -5 34413.8 1272.41   9
   1   2   5 32333.2 1270.99  22
   1   2   5 32897.6 2352.54   1
   1   2   5 31240.6 1160.33  15
  -1   2  -5 36382.8 1292.30  17
   1   2   5 33020.9 1340.22  11
   1   2   6 60267.6 1938.80  15
   1   2   6 60045.6 1936.91  13
  -1   2  -6 69971.2 2092.48   9
  -1   2  -6 69274.9 2049.64  17
   1   2   6 67054.5 2099.37  22
   1   2   7 5067.25 433.061  22
  -1   2  -7 5382.12 438.437   9
   1   2   7 4835.97 380.420  13
   1   2   7 4971.14 384.929  15
  -1   2  -8 5708.77 367.685   9
  -1   3   8 5988.00 448.958  15
   1   3  -8 6375.54 453.594   9
  -1   3   8 6292.79 454.490  22
  -1   3   8 6279.24 458.703  13
  -1   3   8 6341.27 513.355  11
  -1   3   7 36338.7 1449.92  11
  -1   3   7 35700.4 1394.98  22
  -1   3   7 37018.7 1379.44  13
  -1   3   7 37330.3 1383.25  15
   1   3  -7 37099.6 1370.12   9
  -1   3   6 20597.2 926.440  13
  -1   3   6 21172.9 936.378  15
   1   3  -6 20633.7 1015.69  14
  -1   3   6 19875.1 974.769  11
   1   3  -6 21369.6 943.246   9
   1   3  -6 19953.7 914.667   7
  -1   3   6 19959.5 1920.61   1
  -1   3   6 20292.2 973.313  22
   1   3  -5 13598.7 688.850   7
  -1   3   5 14297.0 694.693  13
  -1   3   5 13413.1 719.819  10
   1   3  -5 15305.1 783.488  14
  -1   3   5 13984.4 1280.44   4
  -1   3   5 15944.7 790.714  12
  -1   3   5 14517.3 697.539  15
   1   3  -5 13540.3 680.729   9
  -1   3   5 13604.5 716.164  11
   1   3  -4 95023.9 2460.65   7
  -1   3   4 99399.1 3428.70   4
   1   3  -4 97963.3 2540.79  14
  -1   3   4 95232.6 2475.56  11
  -1   3   4 95105.6 2416.87  13
  -1   3   4 96475.4 2421.05  15
  -1   3   3 84721.0 2804.02   4
  -1   3   2 346645. 8255.14   4
   1   3  -1 19008.8 959.729   1
  -1   3   1 18002.7 930.134   4
   1   3   0 860269. 18800.3   1
  -1   3   0 790593. 18029.2   1
   1   3   1 106690. 3214.15   1
   1   3   1 88892.8 2232.76   3
   1   3   2 26707.5 1225.90   3
   1   3   2 26267.4 1599.31   1
   1   3   3 68217.8 3039.36   1
   1   3   3 56456.4 1748.21  10
  -1   3  -3 52743.4 1666.80   9
   1   3   3 66723.6 1780.77  22
   1   3   3 73919.4 2697.57   3
  -1   3  -4 65273.7 1937.36   9
   1   3   4 65577.9 1962.99  22
  -1   3  -4 64378.7 1905.70  17
   1   3   4 63406.7 1962.27  11
   1   3   4 65461.5 3341.02   1
  -1   3  -5 82825.6 2345.57  17
  -1   3  -5 84404.5 2395.65   9
   1   3   5 81137.3 2436.52  11
   1   3   5 75760.9 2199.54  13
   1   3   5 83500.0 4121.49   1
   1   3   5 84575.6 2437.83  22
   1   3   5 74276.7 2189.75  15
  -1   3  -6 114251. 3001.08  17
  -1   3  -6 110034. 3048.51   9
  -1   3  -7 2423.23 272.815  19
   1   3   7 2486.67 309.642  22
  -1   3  -7 2638.69 301.519   9
  -1   3  -8 2560.17 227.656   9
  -1   4   8 6527.27 454.131  22
   1   4  -8 5955.91 409.819   9
  -1   4   8 5636.61 459.458  11
  -1   4   8 5871.10 419.513  15
  -1   4   8 6038.67 422.872  13
  -1   4   7 14899.2 766.075  13
  -1   4   7 13694.2 796.961  11
  -1   4   7 14526.8 761.911  15
  -1   4   7 14286.3 801.050  22
   1   4  -7 13412.7 724.238   9
  -1   4   6 21608.9 941.336  13
  -1   4   6 17326.9 1838.85   1
  -1   4   6 21039.0 1002.30  11
  -1   4   6 20709.8 1011.44  10
  -1   4   6 21118.4 1004.10  22
  -1   4   6 21483.4 940.155  15
   1   4  -6 19934.4 915.392   9
   1   4  -5 42322.5 1488.02   7
  -1   4   5 46991.6 1586.54  12
  -1   4   5 46226.8 1466.81  15
  -1   4   5 43417.9 1560.88  10
  -1   4   5 44641.4 2795.52   1
   1   4  -5 42437.4 1446.42   9
  -1   4   5 43907.7 1512.35  11
   1   4  -5 47233.7 1608.91  14
  -1   4   5 46180.6 1467.76  13
  -1   4   4 135556. 4242.88   4
  -1   4   4 131545. 3254.99  11
  -1   4   4 129923. 3307.22  12
   1   4  -4 125302. 3178.42   9
  -1   4   4 128939. 3184.80  15
  -1   4   4 130529. 3185.54  13
   1   4  -4 124549. 3238.70   7
   1   4  -4 128929. 3324.31  14
  -1   4   4 131796. 3344.43  10
  -1   4   3 279034. 7125.71   4
  -1   4   2 286268. 7093.72   4
  -1   4   1 792257. 17417.7   1
  -1   4   1 756336. 17507.6   4
   1   4  -1 805866. 17656.8   1
  -1   4   0 355210. 8557.95   1
   1   4   0 531370. 9790.43   1
   1   4   1 170770. 5063.65   1
   1   4   2 105283. 3928.38   1
   1   4   3 54853.1 2892.98   1
   1   4   3 52480.4 1651.46  10
  -1   4  -3 48650.0 1548.34   9
   1   4   3 51491.2 1587.55  22
  -1   4  -3 50290.4 1558.40  17
   1   4   4 44297.7 1510.73  11
  -1   4  -4 44661.8 1493.57  17
   1   4   4 44566.0 2852.28   1
  -1   4  -4 45413.0 1528.09   9
   1   4   4 47121.0 1576.27  22
  -1   4  -5 89523.7 2527.04  17
   1   4   5 93018.7 4541.99   1
   1   4   5 85745.6 2567.76  11
  -1   4  -5 86705.1 2542.43   9
   1   4   5 86164.7 2593.14  22
  -1   4  -6 10995.3 645.997  19
   1   4   6 12828.6 758.858  22
  -1   4  -6 12842.9 732.304   9
  -1   4  -7 6881.10 434.579  19
   1   4   7 8211.07 532.051  22
  -1   4  -7 8296.67 513.681   9
  -1   5   8 3931.44 308.693  13
   1   5  -8 3526.58 278.852   9
  -1   5   8 4512.21 358.655  11
  -1   5   8 4530.73 355.904  22
  -1   5   8 3821.76 304.360  15
  -1   5   7 10551.6 608.092  13
   1   5  -7 10757.8 605.851   9
  -1   5   7 10417.8 659.787  11
  -1   5   7 10750.2 609.320  15
  -1   5   7 11251.0 688.703  22
  -1   5   6 4109.84 372.356  13
   1   5  -6 4002.08 370.838   9
  -1   5   6 4174.71 377.309  15
  -1   5   6 3509.76 383.411  11
  -1   5   6 3639.35 408.531  10
  -1   5   5 3779.09 349.462  13
  -1   5   5 3755.64 795.505   1
  -1   5   5 4427.62 409.660  12
  -1   5   5 4239.24 390.907  11
   1   5  -5 3677.92 353.453   9
  -1   5   5 4111.95 367.105  15
  -1   5   5 3846.31 407.617  10
  -1   5   4 80579.2 2163.30  13
  -1   5   4 79287.0 2253.26  12
  -1   5   4 70846.3 3491.19   1
  -1   5   4 81612.5 2290.95  17
   1   5  -4 78311.4 2155.56   9
  -1   5   4 80043.8 2162.13  15
  -1   5   4 76839.5 2192.79  11
  -1   5   4 78565.4 2324.81  10
  -1   5   3 147621. 4987.65   1
  -1   5   3 153393. 3736.37  17
  -1   5   3 154438. 3791.94  10
  -1   5   3 143923. 3651.95  12
  -1   5   2 178914. 5475.87   1
  -1   5   2 206668. 5315.43   4
  -1   5   1 352776. 8053.10   4
   1   5  -1 334031. 8016.57   1
   1   5   0 126750. 3996.07   1
   1   5   1 18425.7 1334.64   1
  -1   5  -2 413.860 103.620  19
   1   5   2 408.224 136.102  10
  -1   5  -2 572.233 130.728   9
  -1   5  -2 1141.49 170.832  17
   1   5   2 372.309 121.015  17
   1   5   2 550.186 124.481   8
   1   5   2-298.872 224.006   1
   1   5   3 39546.6 1425.22  10
  -1   5  -3 37075.2 1290.00  19
   1   5   3 40144.2 1363.55  22
  -1   5  -3 37927.3 1322.73   9
   1   5   3 37982.6 1289.46   8
  -1   5  -3 38813.0 1333.04  17
   1   5   3 41370.4 2631.03   1
   1   5   4 69196.1 2107.96  22
  -1   5  -4 64600.5 1996.96  19
  -1   5  -4 67246.7 2063.75   9
  -1   5  -4 67332.4 2040.76  17
   1   5   4 72118.3 3874.02   1
  -1   5  -5 18589.4 876.227  17
  -1   5  -5 18244.2 898.764   9
   1   5   5 17725.9 922.989  22
  -1   5  -5 17047.9 837.826  19
  -1   5  -6 26351.9 1045.41  19
   1   5   6 28616.7 1175.57  22
  -1   5  -6 27955.7 1130.17   9
   1   5   7 12004.9 623.715  22
  -1   5  -7 12585.9 613.098   9
  -1   6   8 16804.7 698.478  22
  -1   6   7 1799.87 221.936  13
   1   6  -7 1425.22 196.019   9
  -1   6   7 1244.24 210.185  11
  -1   6   7 1416.00 202.355  15
  -1   6   7 1480.37 233.549  22
  -1   6   6 33382.7 1206.83  13
  -1   6   6 34350.0 1351.02  22
   1   6  -6 30147.1 1164.01   9
  -1   6   6 32913.7 1357.28  10
  -1   6   6 32730.0 1197.95  15
  -1   6   6 33580.0 1280.25  11
  -1   6   5 34317.7 1228.71  13
  -1   6   5 35261.0 1352.46  12
  -1   6   5 33203.8 1261.68  11
  -1   6   5 35274.7 1238.75  15
  -1   6   5 34502.8 1397.13  10
  -1   6   5 35419.7 2609.21   1
   1   6  -5 32840.9 1213.45   9
  -1   6   4 11021.3 700.382  10
   1   6  -4 12099.0 612.443   9
  -1   6   4 11101.8 596.728  15
  -1   6   4 11284.3 678.658  17
  -1   6   4 10888.0 1285.72   1
  -1   6   4 11374.2 601.225  13
  -1   6   4 11922.2 666.852  12
  -1   6   3 16310.1 789.477  17
  -1   6   3 15605.5 1394.03   1
  -1   6   3 15927.2 731.942  12
  -1   6   3 18274.1 861.678  10
  -1   6   2 20897.2 894.216  10
  -1   6   2 20409.0 865.531  17
  -1   6   2 20197.0 1426.12   1
  -1   6   2 18511.1 749.489  12
   1   6  -2 20495.2 876.812   8
   1   6  -1 142601. 4306.31   1
  -1   6   1 136830. 4169.69   4
  -1   6   1 149790. 3450.63  10
  -1   6   1 132097. 3304.82   9
  -1   6   1 143071. 3425.01  17
   1   6  -1 127170. 3352.05   8
  -1   6   0 38241.2 1201.54   9
  -1   6   0 32763.6 1207.64  17
  -1   6   0 39120.8 1232.91  10
   1   6   0 35502.8 1912.95   1
   1   6   0 33043.1 1168.18   8
   1   6   0 40314.0 1253.24  17
   1   6   1 4877.25 396.588  10
   1   6   1 5959.42 423.411  17
   1   6   1 4340.00 686.960   1
  -1   6  -1 5044.35 357.589  12
  -1   6  -1 5335.67 382.857   9
  -1   6  -1 5728.76 417.388  17
   1   6   1 5987.19 405.859   8
  -1   6  -2 49132.9 1552.26   9
  -1   6  -2 44433.2 1497.55  12
  -1   6  -2 50563.6 1594.95  17
   1   6   2 49091.6 2749.06   1
   1   6   2 48567.5 1627.92  10
   1   6   2 49417.3 1634.44  17
  -1   6  -2 47066.8 1502.24  19
   1   6   2 51893.1 1553.72   8
   1   6   3 62035.3 3497.63   1
  -1   6  -3 64616.6 1909.04  19
  -1   6  -3 61232.3 1940.81  17
   1   6   3 62605.2 1938.92  22
  -1   6  -3 64317.3 1954.86   9
   1   6   3 63228.3 1901.66   8
   1   6   3 64300.4 2056.99  10
   1   6   4 20338.2 2059.67   1
  -1   6  -4 21950.8 990.722  17
  -1   6  -4 22577.6 968.211  19
  -1   6  -4 22670.7 1016.76   9
   1   6   4 22802.7 1030.85  22
  -1   6  -5 8077.16 542.110  17
  -1   6  -5 7624.46 551.501   9
   1   6   5 7389.14 565.628  22
  -1   6  -5 7130.75 494.615  19
   1   6   6 4387.48 399.320  22
  -1   6  -6 4873.34 400.155   9
   1   6   7 3298.65 282.398  22
  -1   6  -7 3171.12 264.880   9
  -1   7   7 21378.6 888.988  22
   1   7  -7 19423.6 836.109   8
  -1   7   6 25113.8 969.536  15
  -1   7   6 26115.5 982.650  13
   1   7  -6 24539.8 1088.48   8
  -1   7   6 25431.9 1153.73  10
  -1   7   6 26316.6 1124.91  22
   1   7  -5 15775.0 876.962   8
  -1   7   5 16738.3 768.818  13
  -1   7   5 16635.7 857.763  12
  -1   7   5 17016.2 942.464  10
  -1   7   5 16225.8 758.742  15
  -1   7   4 6408.50 489.763  12
  -1   7   4 5676.78 411.115  13
   1   7  -4 6021.71 509.970   8
  -1   7   4 5449.70 485.812  17
  -1   7   4 5816.27 526.885  10
  -1   7   4 6856.80 1059.16   1
  -1   7   4 5547.20 406.268  15
  -1   7   3 31904.0 1152.22  12
  -1   7   3 30726.5 1271.03  10
  -1   7   3 30269.5 1223.52  17
  -1   7   3 29107.9 2079.64   1
   1   7  -3 29906.8 1232.13   8
   1   7  -2 40292.8 1347.04  17
   1   7  -2 42958.0 1461.03   8
  -1   7   2 39476.5 1293.94  12
  -1   7   2 39445.0 1449.67  10
  -1   7   2 39262.4 1421.05  17
   1   7  -1 5381.53 428.263   8
  -1   7   1 4829.88 408.206  10
  -1   7   1 5502.69 367.407  12
  -1   7   1 4769.45 412.527  17
   1   7  -1 4722.39 644.098   1
   1   7  -1 5319.04 406.198  17
  -1   7   1 5213.70 387.288   9
  -1   7   1 5121.21 374.949   8
   1   7   0 17134.4 800.546  17
  -1   7   0 16862.1 768.332   8
  -1   7   0 16612.2 754.253   9
  -1   7   0 16843.4 780.532  10
   1   7   0 17275.3 786.216   8
  -1   7   0 14159.7 1211.12   4
  -1   7   0 17397.0 827.560  17
   1   7   0 17102.4 1375.07   1
  -1   7  -1 54096.5 1655.54   9
   1   7   1 54685.2 1736.69  17
  -1   7  -1 51998.5 1715.32  17
   1   7   1 52015.6 1705.10  10
   1   7   1 48718.9 2659.64   1
   1   7   1 54858.5 1673.80   8
  -1   7  -1 49678.1 1656.89   8
   1   7   2 1575.62 224.519   8
  -1   7  -2 1531.37 242.745  17
   1   7   2 1262.24 232.936  10
   1   7   2 1714.95 265.502  17
  -1   7  -2 1587.72 236.734   9
   1   7   2 1292.99 448.148   1
  -1   7  -3 19192.4 921.546  17
   1   7   3 19742.1 997.209  10
   1   7   3 19585.6 1907.13   1
  -1   7  -3 18822.8 908.747   9
   1   7   3 18247.5 860.273   8
   1   7   3 17874.5 874.781  22
  -1   7  -4 133590. 3499.61   9
   1   7   4 126081. 3476.46  22
  -1   7  -4 131847. 3479.28  17
   1   7   5 73968.2 2248.26  22
  -1   7  -5 76081.6 2230.25   9
  -1   7  -6 9029.40 519.453   9
   1   7   6 9338.39 546.686  22
  -1   8   7 13654.0 620.349  22
  -1   8   6 3990.34 370.863  22
  -1   8   6 3552.27 386.317  10
   1   8  -6 4060.95 380.500   8
  -1   8   5 46239.1 1587.70  12
  -1   8   5 49512.8 1777.77  10
  -1   8   5 48193.1 1491.16  13
   1   8  -5 47412.7 1691.84   8
  -1   8   5 49128.9 1498.78  15
  -1   8   4 4045.59 345.231  13
  -1   8   4 3601.88 361.214  12
  -1   8   4 3290.52 315.843  15
  -1   8   4 3621.00 431.588  10
   1   8  -4 3840.84 417.154   8
  -1   8   3 22497.5 916.185  15
  -1   8   3 23140.6 925.017  13
  -1   8   3 24833.8 997.274  12
  -1   8   3 23304.4 1099.79  17
  -1   8   3 24415.2 1146.66  10
   1   8  -3 23359.5 1094.05   8
  -1   8   2 107904. 3052.79  10
   1   8  -2 105636. 2888.57  17
  -1   8   2 108186. 3039.13  17
   1   8  -2 106969. 3000.32   8
   1   8  -1 69031.5 2089.02  17
  -1   8   1 65305.5 1975.18   8
  -1   8   1 68965.4 2136.34  10
  -1   8   1 68473.4 2157.13  17
  -1   8   1 70468.6 2043.41   9
   1   8  -1 73516.4 2156.65   8
   1   8   0 89222.9 2525.88   8
  -1   8   0 89572.0 2599.00  17
  -1   8   0 88670.5 2512.15  10
   1   8   0 89664.6 2566.95  17
  -1   8   0 91130.8 2477.67   9
  -1   8   0 82620.1 2446.26   8
   1   8   1 57871.9 1888.24  17
   1   8   1 50146.0 2863.96   1
   1   8   1 55532.6 1820.44  10
  -1   8  -1 54552.1 1833.76  17
   1   8   1 56077.1 1778.66   8
  -1   8  -1 56502.9 1755.09   9
  -1   8  -1 49953.0 1750.47   8
   1   8   2 12743.4 697.105   8
   1   8   2 11560.6 736.686  10
  -1   8  -2 12491.0 737.864  17
  -1   8  -2 12794.2 708.068   9
   1   8   2 10035.6 1269.11   1
  -1   8  -2 11502.4 722.330   8
   1   8   3 34371.9 1299.93   8
  -1   8  -3 35058.0 1358.74  17
  -1   8  -3 35563.4 1335.40   9
   1   8   3 33530.8 1406.97  10
   1   8   3 34464.9 1278.71  22
   1   8   4 34620.7 1299.96  22
  -1   8  -4 36121.8 1332.33   9
  -1   8  -4 35244.3 1315.32  17
  -1   8  -5 9200.66 595.947   8
   1   8   5 8955.53 547.065  22
  -1   8  -5 10276.2 574.904   9
  -1   8  -6 1421.81 189.313   8
   1   8   6 1563.30 189.212  22
  -1   8  -6 1550.17 181.044   9
  -1   9   6 38707.2 1279.62  22
   1   9  -6 41956.3 1317.78   8
  -1   9   5 3958.21 409.538  10
   1   9  -5 3869.05 371.690   8
  -1   9   5 3359.43 337.489  22
   1   9  -4 14268.4 804.548   8
  -1   9   4 15014.4 869.437  10
  -1   9   3 27369.2 1251.35  10
  -1   9   3 26305.5 1207.02  17
   1   9  -3 25788.4 1155.55   8
   1   9  -2 61445.1 1944.93  17
  -1   9   2 62951.3 2083.79  10
   1   9  -2 63981.1 2038.93   8
  -1   9   2 62109.2 2080.61  17
   1   9  -1 38546.6 1420.22   8
  -1   9   1 34240.6 1273.79   8
   1   9  -1 38248.5 1411.91  17
  -1   9   1 39531.4 1505.57  17
  -1   9   1 37065.2 1433.25  10
   1   9   0 108561. 3043.07  17
  -1   9   0 104328. 2931.77  10
  -1   9   0 109657. 3078.53  17
  -1   9   0 111631. 2917.69   9
   1   9   0 112653. 3002.64   8
  -1   9  -1 73214.8 2320.10  17
  -1   9  -1 69258.6 2223.06   8
   1   9   1 76555.4 2361.75  17
  -1   9  -1 76054.4 2214.85   9
   1   9   1 77521.1 2256.81   8
  -1   9  -2 46819.5 1665.05  17
  -1   9  -2 44329.4 1638.00   8
  -1   9  -2 49536.4 1621.28   9
   1   9   2 44795.1 1660.27  10
   1   9   2 48354.0 1602.60   8
  -1   9  -3 19157.2 915.265  17
  -1   9  -3 19997.2 908.112   9
  -1   9  -3 18197.6 933.543   8
  -1   9  -4 2485.92 275.322   9
  -1   9  -4 2626.40 320.273   8
  -1   9  -4 2770.78 288.559  17
  -1   9  -5 879.778 166.575   8
  -1   9  -5 1034.69 162.447   9
  -1  10   5 18965.2 822.804  10
   1  10  -5 16853.7 726.618   8
  -1  10   4 7843.72 558.105  10
  -1  10   4 6036.49 426.383  22
   1  10  -4 7324.09 507.241   8
   1  10  -3 2314.85 300.918   8
  -1  10   3 2103.70 299.934  17
  -1  10   3 2456.68 325.930  10
  -1  10   2 10920.3 712.619  17
  -1  10   2 10220.0 668.861  10
   1  10  -2 10084.4 643.708   8
  -1  10   1 17906.5 881.559  10
   1  10  -1 18790.6 895.158  17
  -1  10   1 20092.7 976.811  17
   1  10  -1 19131.7 894.395   8
  -1  10   0-7.75187 78.9482   8
   1  10   0 7.99758 96.7002   8
  -1  10   0-44.2938 135.522  17
   1  10   0 219.471 153.430  17
  -1  10  -1 4863.03 398.132   9
  -1  10  -1 4741.91 450.558  17
  -1  10  -1 4580.91 406.580   8
   1  10   1 4185.05 391.862   8
  -1  10  -2 39983.7 1452.01  17
  -1  10  -2 36848.8 1398.27   8
  -1  10  -2 42466.9 1393.40   9
   1  10   2 40407.6 1377.54   8
  -1  10  -3 10728.6 632.893   8
  -1  10  -3 11442.7 626.824  17
  -1  10  -3 12225.5 617.460   9
  -1  10  -4 1539.99 207.153   8
  -1  10  -4 1306.29 175.722   9
   1  11  -4 178.049 69.5821   8
  -1  11   4 2.37326 70.4435  10
  -1  11   3 3387.10 333.586  10
   1  11  -3 3378.69 318.241   8
  -1  11   2 6544.82 477.302  10
  -1  11   2 7153.24 527.972  17
   1  11  -2 6725.23 476.904   8
   1  11  -1 10523.3 607.469  17
  -1  11   1 11230.5 683.632  17
   1  11  -1 11411.0 633.702   8
   1  11   0 7627.36 493.187   8
  -1  11   0 8117.29 558.408  17
  -1  11  -1 11857.7 661.979  17
   1  11   1 11625.3 599.888   8
  -1  11  -2 13457.9 666.649  17
   1  11   2 12703.5 610.597   8
  -1  11  -2 14033.8 617.430   9
  -1  11  -2 12181.7 615.445   8
  -1  11  -3 818.481 136.850   8
  -1  11  -3 874.939 134.747   9
   1  12  -2 2306.96 225.257   8
  -1  12   1 10460.7 575.100  17
   1  12  -1 9956.22 509.078   8
   1  12   0 842.195 146.625   8
  -1  12   0 750.198 153.199  17
   1  12   1 13790.0 578.978   8
  -1  12  -1 14703.0 649.754  17
   2 -12  -2 11689.6 542.210   7
   2 -12  -1 3450.43 284.968   7
   2 -12  -1 3275.92 280.362   5
   2 -12   0 27485.6 964.627   5
   2 -11  -4 1694.35 203.886   7
   2 -11  -3 275.390 96.9705   5
   2 -11  -3 374.784 116.014   7
   2 -11  -2 4608.13 385.833   5
   2 -11  -2 4463.09 379.226   7
   2 -11  -1 3689.17 347.242   7
   2 -11  -1 2946.82 296.658  20
   2 -11  -1 3602.40 353.130   5
   2 -11   0 11612.0 664.354   5
   2 -11   1 16011.3 770.785   5
   2 -11   2 3700.17 311.606   5
   2 -10  -5 5424.24 380.790   7
   2 -10  -4 2999.52 318.533   7
   2 -10  -4 2703.11 277.791   5
   2 -10  -3 8505.55 574.957   7
   2 -10  -3 8347.98 564.456   5
   2 -10  -2 488.758 160.128   5
   2 -10  -2 451.449 136.512  20
   2 -10  -2 490.374 177.839   7
   2 -10  -1 1644.44 268.389   5
   2 -10   0 11387.7 641.554  13
   2 -10   0 9580.07 671.692   5
   2 -10   1 2131.11 270.095  13
   2 -10   1 1757.03 275.299   5
   2 -10   1 1938.09 260.974  15
   2 -10   2 8541.97 528.716  13
   2 -10   2 8371.30 522.616  15
   2 -10   3 1658.88 216.825  13
   2 -10   3 1398.65 196.672  15
   2  -9  -6 17083.0 715.266   7
  -2  -9   6 17366.3 745.925  21
   2  -9  -5 14608.2 732.316   7
  -2  -9   5 13699.6 711.101  21
   2  -9  -4 33537.1 1283.64   7
   2  -9  -4 31581.2 1214.04   5
   2  -9  -3 1165.79 230.403   5
   2  -9  -3 1025.00 217.782   7
   2  -9  -2 22671.8 1054.76   7
   2  -9  -2 22774.8 1024.22  20
   2  -9  -2 22939.9 1079.15   5
   2  -9  -1 25891.7 1181.25   5
   2  -9   0 39960.6 1565.83   5
   2  -9   0 42389.8 1495.66  15
   2  -9   0 43654.1 1505.93  13
   2  -9   1 75372.8 2237.53  15
   2  -9   1 76710.4 2243.87  13
   2  -9   2 32630.5 1243.52  15
   2  -9   2 31948.9 1229.58  13
   2  -9   3 15242.3 778.808  21
   2  -9   3 15745.2 776.467  15
   2  -9   3 15209.8 761.616  13
   2  -9   4 1874.78 237.879  15
   2  -9   4 2065.25 251.585  13
   2  -8  -7 3571.55 270.591   7
  -2  -8   7 3535.40 307.654  21
  -2  -8   6 237.441 112.332  21
   2  -8  -6 513.219 140.544   7
   2  -8  -5 59380.9 1761.65   7
  -2  -8   5 56411.0 1780.13  21
   2  -8  -4 1869.94 269.060   5
  -2  -8   4 1977.34 272.191  21
   2  -8  -4 2250.36 308.246   7
   2  -8  -3 181927. 4524.57   7
   2  -8  -3 174405. 4495.23   5
   2  -8  -2 74066.2 2283.26   5
   2  -8  -1 6275.11 518.726   5
   2  -8  -1 6909.30 495.042  15
   2  -8  -1 6285.12 479.975  13
   2  -8   0 14972.6 843.586   5
   2  -8   0 16733.0 834.879  13
   2  -8   0 13635.7 1587.70   2
   2  -8   0 16493.7 831.031  15
   2  -8   1 2792.23 340.501  13
   2  -8   1 2254.64 335.487   5
   2  -8   1 2822.87 344.481  21
   2  -8   1 3104.81 354.391  15
   2  -8   2 56464.9 1851.18  15
   2  -8   2 54236.0 1847.03  21
   2  -8   2 58063.4 1861.45  13
   2  -8   3 26399.7 1136.86  21
   2  -8   3 26629.0 1131.80  15
   2  -8   3 26885.9 1132.91  13
   2  -8   4 10396.9 631.965  21
   2  -8   4 11356.2 663.738  15
   2  -8   4 11199.2 657.916  13
   2  -8   5 2155.14 235.073  21
   2  -8   5 2227.17 250.092  15
   2  -8   5 2435.17 257.287  13
   2  -7  -7 10977.2 559.637   7
  -2  -7   7 10996.7 638.485  21
  -2  -7   6 19374.1 957.590  21
   2  -7  -6 19944.4 894.540   7
   2  -7  -5 8787.04 586.956   7
  -2  -7   5 9045.98 624.107  21
   2  -7  -5 8249.24 536.434   5
   2  -7  -4 62426.5 1930.10   7
  -2  -7   4 59382.0 1940.78  21
   2  -7  -4 62307.8 1900.17   5
   2  -7  -3 1474.15 233.186   5
   2  -7  -3 1355.08 208.345  20
   2  -7  -3 1461.64 241.153   7
  -2  -7   2 1285.69 387.527   2
   2  -7  -2 1492.95 238.344   5
   2  -7  -1 2058.47 260.684  13
   2  -7  -1 1794.70 258.096   5
   2  -7  -1 2276.71 572.446   2
   2  -7  -1 2047.78 261.379  15
   2  -7   0 7855.85 556.931  21
   2  -7   0 8013.17 547.646  15
   2  -7   0 7932.61 565.025   5
   2  -7   0 7185.90 1075.86   2
   2  -7   0 8983.68 566.622  13
   2  -7   1 45129.0 2858.27   2
   2  -7   1 44911.3 1561.50  21
   2  -7   1 42439.6 1579.22   5
   2  -7   1 45518.9 1568.37  15
   2  -7   1 46587.8 1574.64  13
   2  -7   2 2712.95 346.746   5
   2  -7   2 2960.34 738.335   2
   2  -7   2 3536.48 376.081  13
   2  -7   2 3287.36 364.836  15
   2  -7   2 3378.14 367.040  21
   2  -7   3 107586. 2985.43  21
   2  -7   3 111221. 2993.31  15
   2  -7   3 111460. 2989.05  13
   2  -7   4 29538.1 1220.88  13
   2  -7   4 29288.8 1218.84  15
   2  -7   4 28088.2 1182.20  21
   2  -7   5 1093.63 217.995  13
   2  -7   5 985.531 181.529  21
   2  -7   5 902.726 188.671  15
  -2  -6   8 3544.14 323.660  21
   2  -6  -7 26587.6 1025.73   7
  -2  -6   7 27861.2 1154.51  21
   2  -6  -6 17425.6 845.168   7
  -2  -6   6 17655.2 922.795  21
  -2  -6   5 30329.6 1256.02  21
   2  -6  -5 30617.4 1185.91   7
  -2  -6   5 27281.3 2253.00   2
   2  -6  -5 29655.9 1138.03   5
  -2  -6   4 18599.4 865.250  21
  -2  -6   4 16589.4 1620.56   2
   2  -6  -4 16779.0 795.872   5
   2  -6  -4 17401.9 816.248   7
   2  -6  -3 18903.8 842.278   7
   2  -6  -3 20022.8 823.554  20
  -2  -6   3 17651.0 1531.38   2
   2  -6  -3 19312.5 846.803   5
  -2  -6   3 19945.2 820.901  21
   2  -6  -2 17156.9 758.209  13
   2  -6  -2 16852.7 754.664  15
   2  -6  -2 16471.6 763.515   5
   2  -6  -1 10026.2 1084.76   2
   2  -6  -1 9789.82 547.915  15
   2  -6  -1 8482.50 529.794   5
   2  -6  -1 9364.27 534.184  13
   2  -6   0 35778.5 1233.54  13
   2  -6   0 34583.9 1210.39  21
   2  -6   0 33764.4 1236.85   5
   2  -6   0 35412.4 1234.92  15
   2  -6   0 37284.4 2243.26   2
   2  -6   1 4933.99 783.856   3
   2  -6   1 4864.05 408.424  21
   2  -6   1 5522.13 431.335  15
   2  -6   1 5253.79 413.968  13
   2  -6   1 4256.92 813.116   2
   2  -6   2 18461.2 1691.83   3
   2  -6   2 19611.0 916.304  21
   2  -6   2 20158.4 1824.10   2
   2  -6   2 18382.2 904.788   6
   2  -6   2 20817.5 935.348  15
   2  -6   2 20797.6 930.583  13
   2  -6   3 11736.6 1447.11   2
   2  -6   3 13971.9 781.024  15
   2  -6   3 11636.1 739.538   6
   2  -6   3 10275.3 1361.71   3
   2  -6   3 14374.2 792.306  21
   2  -6   3 13322.1 765.181  13
   2  -6   4 60339.4 1953.34  15
   2  -6   4 53033.1 1911.08   6
   2  -6   4 54927.0 1873.43  21
   2  -6   4 60473.4 1948.60  13
   2  -6   5 18633.3 885.088  13
   2  -6   5 15584.8 847.030   6
   2  -6   5 18256.1 881.055  15
   2  -6   5 17113.7 817.058  21
   2  -6   6 4424.38 347.864  15
   2  -6   6 4619.57 352.842  13
   2  -5  -8 4175.04 318.966   7
  -2  -5   8 4318.02 382.816  21
  -2  -5   8 4149.79 339.763  15
  -2  -5   8 4099.07 337.449  13
  -2  -5   7 2234.52 280.083  13
   2  -5  -7 3274.50 327.576   7
  -2  -5   7 3350.73 388.337  21
  -2  -5   7 2582.23 307.675  15
   2  -5  -6 26132.1 1076.56   7
  -2  -5   6 25047.8 1092.76  15
   2  -5  -6 25744.5 1022.00   5
  -2  -5   6 26374.8 1111.51  13
  -2  -5   5 14447.0 1527.82   4
   2  -5  -5 16532.6 797.847   7
   2  -5  -5 16503.9 768.157   5
  -2  -5   5 15980.0 1596.70   2
  -2  -5   4 8632.73 1019.73   4
   2  -5  -4 9244.33 534.731   5
   2  -5  -4 9520.79 549.709   7
  -2  -5   4 8699.19 1096.59   2
   2  -5  -3 7820.31 454.827  20
   2  -5  -3 8493.05 484.505   7
  -2  -5   3 7178.27 893.116   2
   2  -5  -3 7721.42 468.127   5
   2  -5  -2 45253.5 1359.44  15
  -2  -5   2 43729.2 2109.73   2
   2  -5  -2 45836.6 1359.17  13
   2  -5  -2 40930.6 1343.99   5
   2  -5  -1 334334. 7028.37   5
  -2  -5   1 323498. 7862.92   2
   2  -5  -1 286563. 6934.10  13
   2  -5  -1 360300. 8651.68   2
   2  -5  -1 348293. 8303.18   3
   2  -5  -1 284247. 6936.35  15
   2  -5   0 48514.4 1446.05   5
   2  -5   0 43484.3 1390.08  15
   2  -5   0 45051.9 1386.81  21
   2  -5   0 42652.3 1379.59  13
   2  -5   0 50481.4 2433.94   2
   2  -5   0 50190.2 2358.11   3
   2  -5   1 165164. 4177.17   6
   2  -5   1 169448. 4120.56  21
   2  -5   1 182724. 5772.43   2
   2  -5   1 168048. 5612.09   3
   2  -5   1 171903. 4152.65  15
   2  -5   1 171848. 4147.72  13
   2  -5   2 13767.6 706.374  21
   2  -5   2 13715.7 677.953  22
   2  -5   2 14225.1 1393.69   2
   2  -5   2 13505.2 702.267  15
   2  -5   2 12694.0 723.463   6
   2  -5   2 13021.9 1369.71   3
   2  -5   2 13655.6 703.491  13
   2  -5   3 38906.0 1340.77  22
   2  -5   3 33127.2 2355.97   2
   2  -5   3 36466.8 1377.64  21
   2  -5   3 38084.0 1398.64  15
   2  -5   3 36819.5 2628.11   3
   2  -5   3 37892.2 1394.23  13
   2  -5   4 23167.1 1046.92  21
   2  -5   4 23381.0 1081.42  15
   2  -5   4 24504.3 1099.28  13
   2  -5   5 4962.06 420.549  21
   2  -5   5 5764.26 487.623  15
   2  -5   5 5888.40 498.858  13
   2  -5   6 9052.97 538.414  15
   2  -5   6 8921.39 533.299  13
  -2  -4   8-43.7008 83.5216  13
  -2  -4   8 123.763 120.418  21
   2  -4  -8 87.9487 80.9993   7
  -2  -4   8 146.968 111.884  15
  -2  -4   7 29760.2 1226.52  13
   2  -4  -7 30731.1 1154.77   7
  -2  -4   7 28120.2 1205.44  15
  -2  -4   6 16417.4 834.858  13
   2  -4  -6 16283.6 804.789   7
  -2  -4   6 14432.4 1662.15   4
  -2  -4   6 15816.8 820.354  15
   2  -4  -6 17480.6 785.289   5
  -2  -4   6 15936.8 1630.34   2
  -2  -4   5 54458.2 1719.30  13
  -2  -4   5 51044.7 2916.05   4
   2  -4  -5 56545.2 1728.96   7
  -2  -4   5 55407.6 1726.93  15
   2  -4  -5 56461.4 1699.21   5
  -2  -4   5 55013.3 3015.65   2
  -2  -4   4 68589.1 3089.36   4
   2  -4  -4 73493.6 2011.14   7
   2  -4  -4 68499.2 1978.52   6
   2  -4  -4 71302.0 1948.04  14
   2  -4  -4 72616.5 1991.52   5
  -2  -4   4 70380.2 3194.35   2
  -2  -4   3 248726. 7034.32   2
  -2  -4   3 241827. 6737.95   4
   2  -4  -3 246701. 5668.50   7
   2  -4  -3 251463. 5684.12   5
  -2  -4   2 326372. 8365.64   2
  -2  -4   2 327658. 7882.67   4
   2  -4  -1 29837.9 1598.51   3
   2  -4  -1 27402.7 1596.02   2
  -2  -4   1 28058.1 1336.52   2
   2  -4   0 532023. 12898.3   2
   2  -4   0 522686. 12883.5   3
   2  -4   1 62863.9 1642.19  21
   2  -4   1 68948.5 2795.76   2
   2  -4   1 64760.7 2785.86   3
   2  -4   1 50695.6 1584.27  15
   2  -4   1 51337.8 1585.31  13
   2  -4   2 10435.8 572.913  21
   2  -4   2 11359.4 1150.32   2
   2  -4   2 10997.2 578.343  22
   2  -4   2 10997.2 594.658  15
   2  -4   2 11169.8 1228.64   3
   2  -4   2 10456.1 577.794  13
   2  -4   3 87873.3 4216.04   3
   2  -4   3 89317.1 2514.64  15
   2  -4   3 88751.2 2463.27  22
   2  -4   3 90763.7 3867.92   2
   2  -4   3 89725.3 2494.16  21
   2  -4   3 88083.3 2503.97  13
   2  -4   4 38926.1 1401.48  21
   2  -4   4 39156.8 1455.71  15
   2  -4   4 37727.2 1352.90  22
   2  -4   4 38805.7 2882.67   3
   2  -4   4 38931.2 1451.31  13
   2  -4   5 27987.0 1113.71  21
   2  -4   5 29590.1 1213.75  15
   2  -4   5 29206.3 1205.67  13
   2  -4   6 2755.24 311.459  15
   2  -4   6 2765.46 307.198  13
   2  -4   7 12764.1 624.669   6
  -2  -3   9 2201.79 225.982  13
  -2  -3   9 2466.06 249.188  21
   2  -3  -9 1988.63 206.825   9
  -2  -3   9 1982.96 218.093  15
  -2  -3   8 15298.1 790.392  13
   2  -3  -8 14458.6 700.943   7
  -2  -3   8 13877.7 757.134  15
  -2  -3   7 25852.9 1130.20  13
   2  -3  -7 25642.8 1053.98   7
  -2  -3   7 25870.3 1127.15  15
  -2  -3   6 116205. 3181.60  13
  -2  -3   6 117864. 5085.26   4
   2  -3  -6 119177. 3139.04   7
  -2  -3   6 115973. 3178.89  15
   2  -3  -6 121534. 3089.73   5
   2  -3  -6 120629. 3179.34  14
  -2  -3   6 109133. 4740.62   2
  -2  -3   5 37692.3 1294.84  13
   2  -3  -5 39181.3 1328.25   7
  -2  -3   5 35433.5 2325.93   4
  -2  -3   5 37114.0 1287.92  15
  -2  -3   5 38624.6 2325.07   2
   2  -3  -5 40541.6 1308.32   5
   2  -3  -5 39966.7 1319.54  14
  -2  -3   4 130646. 4424.29   2
   2  -3  -4 129837. 3112.24   6
   2  -3  -4 132078. 3082.07   5
  -2  -3   3 34219.3 1821.80   2
  -2  -3   3 32407.0 1668.14   4
  -2  -3   2 50497.2 2026.35   2
   2  -3  -2 46733.0 2013.42   3
  -2  -3   2 45286.2 1749.10   4
  -2  -3   1 627465. 14072.7   2
   2  -3  -1 630398. 14494.3   2
  -2  -3   1 620134. 13509.9   4
   2  -3  -1 616956. 14443.5   3
   2  -3   0 49486.4 2057.95   2
  -2  -3   0 46019.2 1447.34   2
   2  -3   0 46378.4 2068.44   3
   2  -3   1 61582.2 2687.74   3
   2  -3   1 67417.3 2639.70   2
   2  -3   2 68560.6 1906.00  22
   2  -3   2 72268.8 2947.41   2
   2  -3   2 67888.2 1909.32  15
   2  -3   2 70287.2 3205.73   3
   2  -3   2 69300.2 1915.90  13
   2  -3   3 25462.7 988.049  21
   2  -3   3 26131.6 1019.66  22
   2  -3   3 25784.8 1020.55  15
   2  -3   3 25788.8 1737.91   2
   2  -3   3 28838.6 2165.59   3
   2  -3   3 25964.1 1020.24  13
   2  -3   4 23947.3 1004.25  22
   2  -3   4 22995.9 982.878  21
   2  -3   4 23752.3 1039.92  15
  -2  -3  -4 24025.5 953.446   9
   2  -3   4 25360.9 2267.37   3
   2  -3   4 23910.4 1039.56  13
  -2  -3  -5 37805.0 1314.16   9
   2  -3   5 33871.0 1350.52  15
   2  -3   5 36909.4 1337.03  22
   2  -3   5 35493.4 1368.56  13
   2  -3   6 160.369 101.679  15
  -2  -3  -6 166.915 88.2347   9
   2  -3   7 6301.95 387.016  13
   2  -3   7 5825.91 436.751   6
   2  -3   7 5732.67 373.014  15
  -2  -2   9 4910.76 363.510  21
   2  -2  -9 4002.19 313.695   9
  -2  -2   9 4568.42 353.464  15
  -2  -2   9 4217.92 344.374  13
  -2  -2   8 46663.2 1569.31  13
   2  -2  -8 44381.9 1434.32   7
   2  -2  -8 44298.2 1467.64   9
  -2  -2   8 44982.3 1550.26  15
  -2  -2   7 158051. 4083.46  13
   2  -2  -7 159394. 3975.13   7
   2  -2  -7 155194. 4045.93  14
  -2  -2   7 147371. 4034.62  11
  -2  -2   7 159534. 4091.79  15
   2  -2  -6 947.130 176.556   5
   2  -2  -6 1467.67 231.870   7
  -2  -2   6 1185.10 212.336  15
   2  -2  -6 977.230 195.103  14
  -2  -2   6 1394.23 437.782   2
  -2  -2   6 1344.11 455.271   4
  -2  -2   6 1082.29 209.394  13
  -2  -2   6 849.312 173.510  11
  -2  -2   5 3600.37 318.425  13
   2  -2  -5 3826.33 333.395   7
  -2  -2   5 3244.48 296.783  11
   2  -2  -5 3262.45 313.263  14
  -2  -2   5 3763.13 662.864   2
  -2  -2   5 3316.97 304.064  15
   2  -2  -5 3463.65 304.336   5
  -2  -2   5 3450.21 676.597   4
   2  -2  -4 9477.27 492.941   7
  -2  -2   4 8654.87 908.769   4
  -2  -2   3 128523. 3941.86   4
  -2  -2   2 164337. 4325.79   4
   2  -2  -2 162726. 4676.59   3
  -2  -2   1 501517. 11222.0   4
   2  -2  -1 526861. 11937.6   3
  -2  -2   0 38166.7 1173.91   4
   2  -2   0 41079.5 1792.79   3
   2  -2   1 39109.2 1753.80   2
   2  -2   1 35771.6 1853.73   3
   2  -2   2 497883. 11882.0   2
   2  -2   2 474315. 12464.4   3
   2  -2   3 158125. 5715.18   3
   2  -2   3 152468. 3750.21  22
   2  -2   3 149886. 3737.16  15
   2  -2   3 148805. 3732.59  13
   2  -2   4 29177.0 1181.78  22
   2  -2   4 30492.8 1188.52  15
  -2  -2  -4 31378.7 1124.98   9
   2  -2   4 31359.1 1198.19  13
   2  -2   4 31675.7 2490.44   3
  -2  -2  -5 5545.37 436.142   9
   2  -2   5 5948.00 482.874  22
   2  -2   5 6069.14 491.670  15
   2  -2   5 5701.82 476.867  13
   2  -2   6 5077.61 416.843  22
   2  -2   6 6768.89 487.096  15
  -2  -2  -6 5356.62 424.040   9
   2  -2   6 6575.24 478.818  13
   2  -2   7 245.827 97.4466  13
  -2  -2  -7 479.738 120.875  17
   2  -2   7 289.117 115.218   6
   2  -2   7 305.033 92.9647  15
  -2  -2  -7 301.500 92.8689   9
  -2  -1   9 4798.12 375.340  13
  -2  -1   9 4863.48 380.573  15
   2  -1  -9 3812.52 309.562   9
  -2  -1   9 4196.55 334.004  21
  -2  -1   8 12748.4 742.009  13
   2  -1  -8 13839.5 709.849   7
  -2  -1   8 12736.2 766.827  11
  -2  -1   8 13264.1 754.872  15
   2  -1  -8 13160.1 698.705   9
  -2  -1   7 1534.11 260.418  11
  -2  -1   7 1487.56 260.529  13
  -2  -1   7 1413.16 256.777  15
   2  -1  -7 1768.54 252.824   7
   2  -1  -7 1420.57 261.116  14
  -2  -1   6 12024.5 668.240  13
  -2  -1   6 10128.0 1193.85   2
   2  -1  -6 12013.9 644.920   7
  -2  -1   6 11055.0 664.337  11
  -2  -1   6 10708.2 1345.29   4
   2  -1  -6 12223.0 707.863  14
   2  -1  -6 12194.6 646.260   5
  -2  -1   6 12055.2 668.275  15
  -2  -1   5 48151.1 1538.07  13
   2  -1  -5 56004.2 1602.30   7
  -2  -1   5 49928.5 1588.38  11
  -2  -1   5 49810.7 2642.06   4
   2  -1  -5 57632.7 1604.06   5
  -2  -1   5 48891.1 1544.53  15
   2  -1  -5 50983.3 1608.46  16
   2  -1  -5 53888.1 1633.46  14
  -2  -1   4 514969. 12631.7   4
  -2  -1   3 27679.3 1406.71   4
  -2  -1   2 346409. 8169.52   4
  -2  -1   1 662333. 14672.2   4
   2  -1  -1 671998. 15060.9   3
  -2  -1   0 195019. 4813.88   4
   2  -1   0 191526. 5239.42   3
   2  -1   1 78450.2 2296.37   1
   2  -1   1 83078.5 2974.82   3
   2  -1   2 169895. 5486.80   3
   2  -1   2 177795. 4866.14   2
   2  -1   3 179831. 6164.20   3
   2  -1   3 184598. 4318.53  22
   2  -1   3 175341. 4234.11  15
  -2  -1  -3 173810. 4179.90   9
   2  -1   3 176070. 4233.27  13
   2  -1   4 3210.91 345.040  22
   2  -1   4 4014.59 861.063   3
   2  -1   4 2851.72 300.860  15
  -2  -1  -4 2956.33 296.337   9
   2  -1   4 3126.44 313.779  13
   2  -1   5 3540.22 372.381  22
   2  -1   5 3437.12 355.173  15
  -2  -1  -5 3863.33 366.431   9
   2  -1   5 3962.11 386.609  13
   2  -1   6 1383.69 220.572  13
   2  -1   6 1848.34 252.200  22
   2  -1   6 1663.80 240.556  15
  -2  -1  -6 2030.31 268.142   9
  -2  -1  -7 3313.33 298.767  17
  -2  -1  -7 3017.78 266.477   9
   2  -1   7 2504.28 248.352  15
   2  -1   7 2435.99 303.398   6
   2  -1   7 2530.95 242.188  13
  -2   0   9 118.341 97.5951  13
   2   0  -9-101.850 82.1343   7
  -2   0   9-13.7845 83.5535  11
   2   0  -9 16.5537 57.6748   9
  -2   0   9 86.1061 79.2983  15
   2   0  -8 2014.37 269.600   7
  -2   0   8 2590.53 334.218  13
  -2   0   8 2514.67 333.095  15
  -2   0   8 2330.38 321.516  11
   2   0  -8 2194.11 282.929   9
   2   0  -8 2188.47 309.470  14
   2   0  -7 5149.45 436.860   7
  -2   0   7 5301.37 502.625  11
  -2   0   7 4769.75 456.065  15
  -2   0   7 4755.58 447.772  13
   2   0  -7 4483.79 462.500  14
   2   0  -7 4464.68 406.245   9
  -2   0   6 77875.9 2245.73  13
   2   0  -6 80203.1 2229.36   7
  -2   0   6 71598.4 3455.93   2
  -2   0   6 78280.7 2322.76  11
  -2   0   6 74700.6 3787.64   4
  -2   0   6 77949.7 2245.38  15
   2   0  -6 71979.7 2163.12   5
   2   0  -6 78700.9 2330.84  14
  -2   0   5 79370.7 2181.94  13
  -2   0   5 77507.4 2231.71  12
   2   0  -5 85015.8 2206.99   7
  -2   0   5 82538.0 3515.87   4
   2   0  -5 82154.8 2281.47  16
   2   0  -5 79167.7 2168.48   5
  -2   0   5 79834.0 2184.65  15
  -2   0   5 79852.3 2262.54  11
   2   0  -5 80842.0 2258.87  14
  -2   0   4 28302.3 1646.49   4
  -2   0   3 593237. 13760.9   4
  -2   0   2 25101.7 1176.87   4
  -2   0   1 1329.88 236.751   4
   2   0  -1 3934.72 412.415   3
   2   0   0 3905.82 406.564   1
   2   0   0 5040.81 504.582   3
   2   0   1 1799.10 290.834   1
   2   0   1 2280.67 383.591   3
   2   0   2 532184. 13135.0   3
   2   0   2 530762. 12445.5   1
   2   0   3 111670. 4479.16   3
   2   0   3 120553. 3026.83  22
  -2   0  -3 114023. 2910.55   9
   2   0   4 52637.3 1650.83  13
   2   0   4 54254.6 3184.91   3
   2   0   4 52250.6 1725.71  22
   2   0   4 53111.6 1654.88  15
  -2   0  -4 55329.5 1683.73   9
   2   0   5 4474.13 426.347  22
   2   0   5 4346.08 385.728  15
  -2   0  -5 4480.13 399.920   9
   2   0   5 3848.57 360.787  13
   2   0   6 11353.9 670.967  22
   2   0   6 10467.4 603.938  13
   2   0   6 10668.5 611.461  15
  -2   0  -6 11661.9 654.512   9
   2   0   7 1577.23 202.680  22
  -2   0  -7 1428.90 204.301  17
   2   0   7 968.085 185.677   6
  -2   0  -7 1269.46 185.992   9
  -2   1   9 4478.73 360.076  13
  -2   1   9 4318.71 355.493  15
   2   1  -9 3300.47 276.798   9
  -2   1   9 4371.26 374.538  11
  -2   1   8 14284.0 777.710  13
   2   1  -8 13919.3 735.799   7
  -2   1   8 14062.6 835.877  11
  -2   1   8 14145.4 780.129  15
   2   1  -8 13291.0 706.871   9
  -2   1   7 1235.94 237.423  13
   2   1  -7 1796.81 267.948   7
  -2   1   7 1840.12 288.167  15
   2   1  -7 1286.06 220.579   9
   2   1  -7 1940.91 316.176  14
  -2   1   6 11275.2 655.927  13
   2   1  -6 11668.2 656.054   7
  -2   1   6 10691.3 1159.84   2
  -2   1   6 12247.5 1401.83   4
  -2   1   6 11400.6 708.922  11
  -2   1   6 11762.7 669.667  15
   2   1  -6 11541.7 712.267  14
   2   1  -6 11599.6 620.687   9
  -2   1   5 52365.0 1589.22  13
   2   1  -5 53532.8 1594.57   7
  -2   1   5 53220.3 1663.40  12
  -2   1   5 53594.3 1672.71  11
   2   1  -5 52580.4 1682.42  16
   2   1  -5 51151.3 1589.77   5
  -2   1   5 53439.7 1593.78  15
  -2   1   5 53550.8 2727.82   4
   2   1  -5 53509.9 1673.12  14
  -2   1   4 515683. 12628.5   4
  -2   1   3 29901.3 1495.34   4
  -2   1   2 344190. 8337.07   4
  -2   1   1 665375. 15232.1   4
   2   1  -1 679624. 15122.3   3
   2   1  -1 695703. 15309.4   1
   2   1   0 195438. 5010.14   3
   2   1   0 199326. 5132.42   1
   2   1   1 83951.1 2787.39   1
   2   1   1 81372.9 2753.02   3
   2   1   2 173165. 5143.38   1
   2   1   2 178895. 5333.95   3
   2   1   3 186584. 5732.81   1
   2   1   3 190007. 4433.38  22
   2   1   3 182441. 6005.39   3
  -2   1  -3 173223. 4324.71   9
   2   1   4 2545.48 633.851   3
   2   1   4 3216.92 347.851  22
  -2   1  -4 3040.61 315.972   9
   2   1   5 3222.84 369.588  22
  -2   1  -5 3888.31 378.999   9
   2   1   6 2196.95 304.486  22
  -2   1  -6 1839.73 259.317   9
  -2   1  -6 2437.48 312.483  17
  -2   1  -7 2828.58 272.607  17
   2   1   7 3111.84 293.729  22
  -2   1  -7 3076.15 284.434   9
  -2   2   9 4881.88 368.609  13
  -2   2   9 4552.44 384.702  11
  -2   2   9 4746.07 362.930  15
  -2   2   8 44835.2 1553.71  13
   2   2  -8 41639.4 1481.31   7
  -2   2   8 45815.3 1639.86  11
  -2   2   8 45649.3 1565.20  15
   2   2  -8 40387.0 1414.50   9
  -2   2   7 166188. 4121.83  13
   2   2  -7 162217. 4078.90   7
  -2   2   7 148512. 3989.54  22
  -2   2   7 158711. 4198.60  11
  -2   2   7 165467. 4117.21  15
   2   2  -7 145385. 3929.19   9
   2   2  -7 159026. 4229.80  14
  -2   2   6 1020.47 210.093  13
  -2   2   6 959.201 204.453  11
   2   2  -6 1197.46 226.840  14
  -2   2   6 934.071 220.373  12
  -2   2   6 736.703 358.035   4
  -2   2   6 1046.30 214.828  15
   2   2  -6 821.804 174.643   7
   2   2  -6 706.368 153.938   9
  -2   2   5 3500.47 324.248  13
   2   2  -5 4017.74 340.387   7
  -2   2   5 4415.56 387.551  12
  -2   2   5 3440.09 677.593   4
   2   2  -5 3863.71 372.431  16
  -2   2   5 3741.98 356.659  11
  -2   2   5 3462.60 324.212  15
   2   2  -5 3535.56 338.884  14
   2   2  -4 8400.08 487.999  16
  -2   2   4 9032.14 488.709  11
  -2   2   4 8277.42 875.264   4
   2   2  -4 7654.82 455.894   5
  -2   2   3 128235. 3988.37   4
  -2   2   2 175295. 4794.22   4
   2   2  -1 535241. 12285.6   1
  -2   2   1 522100. 12239.2   4
   2   2   0 41427.1 1765.62   1
   2   2   0 42983.7 1534.78   3
   2   2   1 35605.7 1727.74   1
   2   2   1 34508.5 1481.89   3
   2   2   2 497304. 12337.7   1
   2   2   2 490270. 11961.2   3
   2   2   3 161188. 5452.72   1
   2   2   3 163854. 3938.94  22
  -2   2  -3 148385. 3830.74   9
   2   2   3 166205. 5373.63   3
   2   2   4 30427.2 2187.35   1
   2   2   4 31978.2 1247.99  22
  -2   2  -4 30955.9 1259.31  17
  -2   2  -4 30962.9 1197.83   9
   2   2   5 6368.93 525.031  22
  -2   2  -5 6362.27 516.774  17
  -2   2  -5 5617.17 465.940   9
  -2   2  -6 7721.82 554.965  17
   2   2   6 7616.52 554.569  22
  -2   2  -6 6965.39 503.559   9
  -2   2  -7 269.071 95.7898  19
   2   2   7 501.430 127.987  22
  -2   2  -7 420.030 110.454   9
  -2   3   9 2474.15 247.315  13
  -2   3   9 2443.34 248.251  15
  -2   3   9 2762.22 284.246  11
  -2   3   8 14370.9 740.644  13
   2   3  -8 11915.5 616.877   9
  -2   3   8 12632.2 670.296  22
  -2   3   8 14005.4 733.317  15
  -2   3   8 13711.0 785.870  11
   2   3  -7 25127.4 1104.56   7
  -2   3   7 25511.4 1112.34  22
  -2   3   7 26240.0 1177.33  11
  -2   3   7 27527.4 1140.87  13
  -2   3   7 28401.1 1154.51  15
   2   3  -7 26316.6 1226.14  14
   2   3  -7 22764.9 984.539   9
   2   3  -6 115569. 3168.89   7
  -2   3   6 122106. 3166.30  13
  -2   3   6 118270. 4809.85   4
  -2   3   6 120227. 3311.67  12
  -2   3   6 116232. 3222.83  11
  -2   3   6 120282. 3157.31  15
   2   3  -6 108100. 2984.26   9
   2   3  -6 120202. 3283.81  14
   2   3  -5 40148.7 1361.80   7
  -2   3   5 39197.8 1315.98  13
  -2   3   5 39610.6 1423.05  12
  -2   3   5 40187.4 2358.57   4
  -2   3   5 39491.2 1361.57  10
  -2   3   5 37762.0 1362.20  11
   2   3  -5 38532.9 1414.90  16
  -2   3   5 39376.6 1318.92  15
   2   3  -5 38703.7 1396.09  14
   2   3  -4 122186. 2910.49   7
  -2   3   4 100491. 2792.03  13
  -2   3   4 104645. 2874.42  12
  -2   3   4 122393. 2920.72  11
   2   3  -4 123750. 2981.43  16
  -2   3   4 126458. 4115.87   4
  -2   3   4 101753. 2799.25  15
   2   3  -4 123774. 2960.68  14
  -2   3   3 33014.2 1683.30   4
  -2   3   2 46549.6 2014.55   4
   2   3  -1 615869. 14499.2   1
  -2   3   1 633285. 14507.0   4
   2   3   0 46877.3 1449.28   3
   2   3   0 46124.3 2018.83   1
   2   3   1 65066.7 2697.08   1
   2   3   2 71907.7 3116.93   1
  -2   3  -2 67938.7 1875.62   9
  -2   3  -3 26234.6 1032.71   9
   2   3   3 27074.1 2014.77   1
   2   3   3 27918.7 1086.67  22
  -2   3  -3 26823.6 1075.01  17
   2   3   4 24928.3 2081.20   1
   2   3   4 24245.8 1078.11  22
  -2   3  -4 25040.0 1075.22  17
  -2   3  -4 23857.7 1040.64   9
   2   3   5 37914.4 1475.94  22
  -2   3  -5 39896.2 1482.31  17
  -2   3  -5 38249.4 1425.51   9
  -2   3  -6 294.392 132.966  17
   2   3   6 364.926 139.718  22
  -2   3  -6 399.027 120.801  19
  -2   3  -6 356.290 132.066   9
  -2   3  -7 6510.04 398.193  19
   2   3   7 6499.84 420.474  22
  -2   3  -7 6766.24 403.976   9
  -2   4   8-7.92697 85.8568  13
  -2   4   8 69.0078 100.109  22
  -2   4   8 187.177 119.531  11
  -2   4   8 63.4046 83.1673  15
  -2   4   7 30878.4 1221.64  13
  -2   4   7 29619.8 1229.22  22
  -2   4   7 29724.8 1263.70  11
  -2   4   7 30233.2 1210.41  15
   2   4  -6 15788.7 830.050   7
  -2   4   6 17401.9 843.087  13
  -2   4   6 17267.5 918.994  12
  -2   4   6 16217.3 863.521  11
  -2   4   6 15862.8 1545.58   4
  -2   4   6 15965.4 844.864  10
  -2   4   6 17177.0 839.184  15
   2   4  -6 15468.5 875.422  14
   2   4  -5 54414.5 1749.41   7
  -2   4   5 56468.1 1710.50  13
  -2   4   5 56306.7 1814.15  12
  -2   4   5 53983.7 2759.60   4
  -2   4   5 53728.3 1752.79  11
  -2   4   5 52164.5 1756.59  10
  -2   4   5 56932.4 1712.90  15
   2   4  -5 52229.9 1768.61  14
   2   4  -4 68438.3 1992.77   7
  -2   4   4 71301.7 1946.45  13
  -2   4   4 72972.5 2028.54  12
  -2   4   4 74133.4 3001.88   4
  -2   4   4 67728.8 1962.62  11
   2   4  -4 68621.3 2014.58  16
  -2   4   4 70470.5 1944.55  15
   2   4  -4 68492.4 2010.04  14
  -2   4   4 65652.2 2001.47  10
   2   4  -3 239277. 5186.67   7
  -2   4   3 239366. 6331.15   4
  -2   4   3 237920. 5242.82  10
  -2   4   2 328811. 8436.22   4
   2   4  -1 27252.0 1529.74   1
  -2   4   1 30313.5 1600.27   4
   2   4   0 509608. 12416.0   1
  -2   4  -1 55050.2 1706.59  17
   2   4   1 61980.1 2764.52   1
  -2   4  -1 64936.1 1759.53  19
  -2   4  -1 63146.3 1714.51   9
   2   4   1 57758.5 1682.30   8
  -2   4  -2 10017.8 563.619   9
   2   4   2 11395.8 601.072  22
   2   4   2 11830.5 1250.72   1
   2   4   2 11983.2 597.002  18
  -2   4  -2 11421.9 614.104  17
  -2   4  -2 10823.2 577.037  10
  -2   4  -2 10693.4 583.697  19
   2   4   2 11267.9 584.869   8
  -2   4  -3 88188.9 2417.34  10
  -2   4  -3 85775.1 2465.01  19
   2   4   3 89777.3 2522.19  22
  -2   4  -3 88787.9 2514.11  17
   2   4   3 95392.6 4281.61   1
  -2   4  -3 85750.7 2450.65   9
   2   4   4 40059.8 2793.85   1
   2   4   4 40507.7 1488.04  22
  -2   4  -4 39499.5 1475.50  17
  -2   4  -4 38747.3 1427.75   9
  -2   4  -4 37740.2 1415.17  19
  -2   4  -5 30293.0 1234.50  19
   2   4   5 30109.8 1275.13  22
  -2   4  -5 32795.4 1285.37  17
  -2   4  -5 30774.8 1230.68   9
   2   4   6 3076.01 341.683  22
  -2   4  -6 3083.76 315.163  19
  -2   4  -6 3045.74 313.921  17
  -2   4  -6 2793.52 308.075   9
   2   4   7 14062.1 613.128  22
  -2   4  -7 14958.9 595.928   9
  -2   5   8 4411.19 354.505  13
  -2   5   8 4308.93 374.957  11
  -2   5   8 4450.68 364.928  22
  -2   5   8 3843.05 329.484  15
  -2   5   7 3428.90 346.147  13
  -2   5   7 2776.76 342.617  22
  -2   5   7 3111.37 355.772  11
  -2   5   7 3211.68 336.666  15
  -2   5   6 26482.7 1088.36  13
  -2   5   6 26402.4 1185.86  12
  -2   5   6 24296.6 1112.32  11
  -2   5   6 23822.3 1116.65  10
  -2   5   6 27642.3 1104.05  15
  -2   5   5 15621.4 806.905  11
  -2   5   5 17240.2 802.417  13
  -2   5   5 17154.3 868.251  12
  -2   5   5 17874.7 1500.20   4
  -2   5   5 16603.1 788.556  15
   2   5  -5 15115.2 821.324  14
  -2   5   5 16161.2 869.084  10
   2   5  -4 9379.19 572.625   8
  -2   5   4 10018.6 553.412  13
  -2   5   4 8824.70 537.846  11
  -2   5   4 9367.19 572.461  12
  -2   5   4 9518.02 547.277  17
   2   5  -4 8704.20 549.406  16
  -2   5   4 9974.84 1029.26   4
  -2   5   4 9052.20 592.494  10
  -2   5   4 9271.09 538.211  15
   2   5  -4 7930.86 528.807  14
  -2   5   3 7801.30 470.999  12
  -2   5   3 7715.37 468.820  17
  -2   5   3 7941.79 513.051  10
  -2   5   3 6573.12 813.976   4
  -2   5   3 7494.10 443.862  11
   2   5  -3 7358.86 450.741  16
   2   5  -3 8287.92 503.753   8
  -2   5   2 43575.7 1315.73  12
  -2   5   2 32850.4 1755.53   1
  -2   5   2 43525.0 1357.22  17
  -2   5   2 45057.7 2109.74   4
  -2   5   2 36415.3 1328.97  10
  -2   5   2 44077.0 1317.99   9
   2   5  -2 48266.7 1396.65   8
   2   5  -1 308643. 8594.34   1
  -2   5   1 334896. 7373.49  12
  -2   5   1 344194. 8856.59   4
  -2   5   1 318668. 7405.37  10
  -2   5   1 318685. 7412.16  17
  -2   5   1 318214. 7343.05   9
   2   5  -1 351308. 7400.69   8
  -2   5   0 46032.8 1415.53  10
  -2   5   0 47769.5 1422.31  12
  -2   5   0 45997.3 1445.81  17
  -2   5   0 46109.7 1406.46   9
   2   5   0 44097.9 2245.83   1
   2   5   0 49456.1 1422.78   8
  -2   5  -1 172824. 4097.01  19
  -2   5  -1 170534. 4141.71  17
  -2   5  -1 164336. 4085.68  12
  -2   5  -1 163855. 4025.89  10
   2   5   1 157204. 4058.22  18
  -2   5  -1 165620. 4059.84   9
   2   5   1 169246. 5616.93   1
   2   5   1 176043. 4074.25   8
   2   5   2 15244.4 715.465  22
  -2   5  -2 13765.2 713.103  19
  -2   5  -2 13454.3 726.459  17
   2   5   2 13655.2 1460.62   1
  -2   5  -2 13449.1 689.924   9
  -2   5  -2 12822.1 654.539  10
   2   5   2 13329.5 682.915   8
   2   5   3 41215.5 2809.89   1
  -2   5  -3 39288.1 1404.79  19
   2   5   3 37841.5 1386.84  22
  -2   5  -3 37089.9 1363.19   9
  -2   5  -3 37287.2 1407.10  17
  -2   5  -4 23885.8 1061.27  19
  -2   5  -4 24264.3 1063.70   9
   2   5   4 23165.5 1070.04  22
  -2   5  -4 24281.3 1094.78  17
   2   5   5 5446.12 480.166  22
  -2   5  -5 5820.35 469.717  19
  -2   5  -5 5550.94 477.780  17
  -2   5  -5 5775.36 472.113   9
  -2   5  -6 8668.09 510.374  19
  -2   5  -6 9672.15 539.560  17
   2   5   6 8836.64 549.810  22
  -2   5  -6 9371.52 541.105   9
  -2   6   8 3258.99 270.675  13
  -2   6   8 3738.64 310.282  22
  -2   6   8 3189.48 283.777  11
  -2   6   8 3288.35 274.356  15
  -2   6   7 26019.8 1025.58  13
  -2   6   7 24933.8 1073.77  22
  -2   6   7 25973.3 1065.16  11
  -2   6   7 25287.5 1013.87  15
  -2   6   6 17996.1 855.751  13
  -2   6   6 18743.2 952.345  12
  -2   6   6 17955.0 938.809  10
  -2   6   6 17593.8 846.410  15
  -2   6   6 16036.4 844.886  11
   2   6  -6 17263.1 882.504   8
  -2   6   5 31308.8 1190.29  13
  -2   6   5 29947.5 1203.47  11
  -2   6   5 30477.8 1265.64  12
  -2   6   5 29165.8 2287.17   1
  -2   6   5 31534.1 1197.41  15
  -2   6   5 28932.9 1289.00  10
   2   6  -5 32523.0 1281.93   8
  -2   6   4 17670.4 803.448  13
  -2   6   4 18582.9 871.822  12
  -2   6   4 18590.7 833.396  11
  -2   6   4 16852.4 826.142  17
  -2   6   4 17864.4 911.489  10
  -2   6   4 17083.2 796.362  15
  -2   6   4 16648.4 1541.47   1
   2   6  -4 18055.6 877.294   8
  -2   6   3 20420.4 866.570  12
  -2   6   3 19805.8 816.037  11
  -2   6   3 21840.1 1565.69   1
  -2   6   3 19568.8 877.805  17
  -2   6   3 19562.6 928.271  10
  -2   6   3 19723.2 1436.43   4
   2   6  -3 20775.8 913.219   8
  -2   6   2 16190.7 721.504  12
  -2   6   2 16872.2 808.306  10
  -2   6   2 15453.5 753.697  17
  -2   6   2 15337.1 714.209   9
  -2   6   2 15289.1 1247.99   4
   2   6  -2 16478.8 770.751   8
  -2   6   1 7854.29 481.818  12
  -2   6   1 8486.40 932.588   4
   2   6  -1 8405.39 929.409   1
  -2   6   1 8726.01 543.478  17
  -2   6   1 8565.15 501.838   9
  -2   6   1 8602.91 532.291  10
   2   6  -1 9106.19 530.657   8
  -2   6   0 33485.5 1228.95  17
   2   6   0 34427.8 1204.68  17
  -2   6   0 33075.2 1193.06  10
  -2   6   0 33235.3 1165.98  12
  -2   6   0 31459.4 1157.08   9
   2   6   0 31882.7 2012.50   1
   2   6   0 33986.7 1181.90   8
   2   6   1 4804.88 387.131   8
   2   6   1 4230.81 759.290   1
  -2   6  -1 5052.74 388.056  10
  -2   6  -1 4703.27 415.530  17
  -2   6  -1 4343.13 373.847   9
  -2   6  -1 5708.67 425.394  12
  -2   6  -2 18856.7 891.143  12
   2   6   2 18845.3 843.959  22
   2   6   2 18841.0 1814.02   1
  -2   6  -2 19889.8 945.153  17
  -2   6  -2 19238.2 841.761  10
  -2   6  -2 19889.2 918.435  19
  -2   6  -2 18778.0 883.882   9
   2   6   2 19505.9 882.239   8
  -2   6  -3 13531.0 781.455  17
   2   6   3 13096.2 732.091  22
  -2   6  -3 12548.5 731.616  12
   2   6   3 12710.1 1586.22   1
  -2   6  -3 13819.4 763.387  19
  -2   6  -3 13291.7 745.524   9
  -2   6  -4 54833.6 1849.46  12
   2   6   4 56067.2 1871.77  22
  -2   6  -4 57618.4 1867.06  19
  -2   6  -4 59366.3 1894.46   9
  -2   6  -4 58800.4 1919.25  17
  -2   6  -5 16601.5 824.712  12
  -2   6  -5 19989.5 905.057  17
   2   6   5 18133.9 872.168  22
  -2   6  -5 19059.3 874.684   9
  -2   6  -5 18874.7 850.787  19
  -2   6  -6 3821.59 306.860  12
   2   6   6 4599.02 356.286  22
  -2   6  -6 4689.08 346.165   9
  -2   7   7 10253.4 543.843  13
  -2   7   7 9956.27 598.527  22
  -2   7   7 10260.1 544.250  15
  -2   7   6 19616.9 863.366  13
  -2   7   6 19129.2 942.198  12
  -2   7   6 18484.5 971.336  10
  -2   7   6 19995.7 869.277  15
   2   7  -6 18674.3 899.702   8
  -2   7   5 8306.19 552.219  13
  -2   7   5 8459.24 614.413  12
  -2   7   5 7954.52 626.795  10
  -2   7   5 8554.34 556.196  15
   2   7  -5 8217.00 595.297   8
  -2   7   4 62394.6 1893.49  13
  -2   7   4 64090.2 1987.85  12
  -2   7   4 61408.7 2085.77  10
  -2   7   4 57602.7 1943.04  17
  -2   7   4 63158.1 1902.72  15
   2   7  -4 61987.3 2004.18   8
   2   7  -3 2010.42 276.575   8
  -2   7   3 1577.82 232.104  12
  -2   7   3 1494.98 253.346  17
  -2   7   3 1723.75 278.736  10
   2   7  -2 1149.68 210.519   8
  -2   7   2 1429.94 403.429   4
  -2   7   2 1677.55 231.328  12
  -2   7   2 1407.81 232.229  10
  -2   7   2 1370.13 232.489  17
   2   7  -1 1844.72 250.719   8
  -2   7   1 2283.61 258.362  12
  -2   7   1 1783.97 264.554  17
   2   7  -1 2317.78 523.016   1
  -2   7   1 1279.57 385.742   4
  -2   7   1 1888.70 266.365  10
  -2   7   1 2361.01 277.649   9
  -2   7   0 7697.74 498.512  12
   2   7   0 8340.05 549.360  17
  -2   7   0 7380.94 546.031  17
  -2   7   0 7338.71 519.464  10
   2   7   0 6329.85 907.941   1
  -2   7   0 6357.96 907.200   4
  -2   7   0 8201.86 534.777   9
   2   7   0 8494.58 535.970   8
  -2   7  -1 45774.6 1517.72  12
  -2   7  -1 42977.8 1487.21  10
  -2   7  -1 43879.3 1593.13  17
  -2   7  -1 44516.1 1525.49   9
   2   7   1 45766.9 1515.50   8
  -2   7  -2 3203.03 343.563  12
   2   7   2 2608.30 680.700   1
  -2   7  -2 3497.59 386.975  17
  -2   7  -2 2876.31 344.197   9
   2   7   2 3298.70 355.701   8
   2   7   3 103779. 2871.98  22
  -2   7  -3 101581. 2898.79  12
  -2   7  -3 108106. 3031.71  17
  -2   7  -3 108152. 2964.85   9
  -2   7  -4 26561.4 1098.65  12
   2   7   4 27897.8 1129.04  22
  -2   7  -4 29721.2 1201.00  17
  -2   7  -4 29810.7 1180.02   9
  -2   7  -5 750.167 150.170  12
   2   7   5 1083.57 179.516  22
  -2   7  -5 1017.59 181.165  17
  -2   7  -5 1355.53 203.853   9
  -2   8   7 2326.58 254.184  22
  -2   8   7 2631.27 225.473  15
   2   8  -6 223.782 128.296   8
  -2   8   6 211.103 118.084  13
  -2   8   6 187.062 127.068  10
  -2   8   6 74.0454 91.7547  12
  -2   8   6 173.804 93.5131  15
  -2   8   5 58104.4 1762.03  13
  -2   8   5 56012.1 1863.49  12
  -2   8   5 58088.1 1980.64  10
  -2   8   5 58718.8 1766.00  15
   2   8  -5 52925.0 1841.02   8
   2   8  -4 2189.56 307.588   8
  -2   8   4 1967.11 260.827  13
  -2   8   4 2308.89 303.258  12
  -2   8   4 2504.66 361.944  10
  -2   8   4 2213.30 313.784  17
  -2   8   4 2183.05 275.691  15
  -2   8   3 174228. 4258.35  12
  -2   8   3 172201. 4471.71  10
  -2   8   3 158456. 4338.52  17
   2   8  -3 168580. 4342.72   8
  -2   8   2 72938.3 2093.04  12
  -2   8   2 71067.9 2262.48  10
  -2   8   2 67314.9 2205.98  17
   2   8  -2 71076.1 2186.28   8
  -2   8   1 6282.17 446.499  12
  -2   8   1 6387.64 529.057  17
  -2   8   1 5745.91 465.855   9
   2   8  -1 6521.13 947.136   1
  -2   8   1 6363.85 520.431  10
   2   8  -1 6328.73 499.985   8
  -2   8   0 15784.7 753.211  12
   2   8   0 12938.8 1376.89   1
   2   8   0 15655.7 799.842   8
  -2   8   0 14758.5 782.110   9
  -2   8   0 15299.7 853.448  17
  -2   8   0 14673.4 797.328  10
  -2   8  -1 2800.69 314.251   8
  -2   8  -1 2627.77 300.648  12
   2   8   1 2690.07 664.150   1
  -2   8  -1 2663.91 349.196  17
  -2   8  -1 3191.18 337.302  10
  -2   8  -1 2996.18 336.282   9
   2   8   1 3048.59 338.379   8
   2   8   2 52364.7 1729.74   8
  -2   8  -2 53312.6 1704.34  12
  -2   8  -2 53970.1 1855.12  17
  -2   8  -2 53922.1 1774.53   9
  -2   8  -2 47561.3 1723.05   8
  -2   8  -3 24567.5 1016.30  12
  -2   8  -3 26062.8 1145.10  17
  -2   8  -3 27291.7 1120.26   9
  -2   8  -4 11709.7 653.103  17
  -2   8  -4 10430.7 605.308   9
  -2   8  -5 2147.69 238.500   8
  -2   8  -5 2673.63 256.246   9
  -2   9   6 16716.4 644.271  13
  -2   9   6 16784.5 781.447  10
   2   9  -6 15401.0 673.805   8
  -2   9   6 16530.8 648.006  15
  -2   9   5 15130.7 679.659  13
  -2   9   5 13443.6 694.922  12
  -2   9   5 14193.4 801.622  10
  -2   9   5 14387.2 666.506  15
   2   9  -5 13476.9 713.826   8
  -2   9   4 32661.1 1150.88  13
  -2   9   4 31844.5 1199.49  12
  -2   9   4 31311.0 1328.57  10
  -2   9   4 27998.2 1214.84  17
  -2   9   4 32507.9 1149.87  15
   2   9  -4 28550.6 1201.00   8
   2   9  -3 1217.85 235.852   8
  -2   9   3 978.059 187.535  12
  -2   9   3 1379.48 276.496  10
  -2   9   3 843.919 201.331  17
  -2   9   2 21976.6 925.276  12
  -2   9   2 20206.0 1024.50  17
  -2   9   2 21429.9 1056.23  10
   2   9  -2 22232.7 1017.05   8
  -2   9   1 25683.2 1178.12  17
  -2   9   1 25490.2 1008.26  12
  -2   9   1 24898.6 1130.33  10
  -2   9   1 26269.9 1093.69   9
   2   9  -1 27326.8 1141.31   8
  -2   9   0 41512.6 1367.50  12
  -2   9   0 39898.1 1551.69  17
  -2   9   0 38534.2 1456.03  10
  -2   9   0 41560.6 1468.83   9
   2   9   0 40659.9 1480.72   8
  -2   9  -1 70610.8 2141.27  17
  -2   9  -1 70577.0 2016.99   9
   2   9   1 71955.3 2010.34   8
  -2   9  -2 30355.2 1149.58   9
  -2   9  -2 29641.8 1216.11  17
   2   9   2 29069.7 1121.19   8
  -2   9  -3 14170.8 747.491  17
  -2   9  -3 14087.6 716.391   9
  -2   9  -3 12246.8 681.073   8
  -2   9  -4 1511.56 206.523   8
  -2   9  -4 2058.65 238.132  17
  -2   9  -4 1801.53 213.946   9
  -2  10   5 4829.52 397.284  10
   2  10  -5 4187.66 327.631   8
  -2  10   4 3372.06 279.968  13
  -2  10   4 3003.50 342.722  10
  -2  10   4 3000.30 274.385  15
   2  10  -4 2559.98 287.207   8
  -2  10   3 7534.56 469.484  13
  -2  10   3 6973.50 538.190  17
  -2  10   3 7009.15 550.056  10
  -2  10   3 7619.71 469.157  15
   2  10  -3 6874.52 501.865   8
   2  10  -2 844.713 199.974   8
  -2  10   2 386.986 154.357  10
  -2  10   2 584.370 176.966  17
   2  10  -1 1391.96 236.640   8
  -2  10   1 1362.66 266.119  17
  -2  10   1 1478.04 240.304  10
  -2  10   0 10053.7 680.880  17
  -2  10   0 10355.3 621.313   9
   2  10   0 10772.8 635.483   8
   2  10   1 2022.48 259.121   8
  -2  10  -1 1763.10 278.772  17
  -2  10  -1 2155.76 271.128   9
  -2  10  -2 7611.60 487.915   9
  -2  10  -2 7855.66 533.141  17
  -2  10  -3 1220.16 167.421   8
  -2  10  -3 1469.99 203.097  17
  -2  10  -3 1624.32 200.002   9
   2  11  -4 1348.90 178.590   8
  -2  11   4 1319.39 196.488  10
   2  11  -3 574.147 139.134   8
  -2  11   3 331.512 144.550  10
  -2  11   3 182.907 95.2894  17
  -2  11   2 4062.67 300.285  13
  -2  11   2 4300.55 392.585  17
  -2  11   2 4036.28 362.718  10
  -2  11   2 4273.05 310.543  15
   2  11  -2 3649.02 332.720   8
  -2  11   1 3612.90 364.334  17
   2  11  -1 4026.89 349.604   8
  -2  11   0 13092.2 710.776  17
   2  11   0 12749.2 642.161   8
  -2  11  -1 20369.4 888.134  17
   2  11   1 20774.3 823.487   8
  -2  11  -2 7379.91 408.848   9
  -2  11  -2 6559.09 422.776  17
  -2  12   2 10616.4 540.406  17
   2  12  -2 10351.8 483.075   8
  -2  12   1 3653.46 310.853  17
   2  12  -1 3160.20 253.087   8
   2  12   0 32045.0 1004.08   8
  -2  12   0 32884.2 1100.63  17
   3 -11  -3 7460.01 433.851   7
   3 -11  -3 7729.65 449.222   5
   3 -11  -2 4282.47 322.668   7
   3 -11  -2 4151.30 309.292  20
   3 -11  -2 4721.54 358.819   5
   3 -11  -1 2161.57 239.680  20
   3 -11  -1 2124.62 225.088   7
   3 -11  -1 2140.21 247.730   5
   3 -11   0 297.137 109.192   5
   3 -11   0 431.268 119.645  20
   3 -10  -5 13409.0 618.248   7
   3 -10  -4 23329.4 931.283   7
   3 -10  -4 23376.9 927.914   5
   3 -10  -3 1214.28 207.720   5
   3 -10  -3 970.258 192.066   7
   3 -10  -2 5880.51 451.131  20
   3 -10  -2 5572.05 434.073   7
   3 -10  -2 5643.34 451.434   5
   3 -10  -1 32389.8 1189.57   7
   3 -10  -1 32878.7 1269.83  20
   3 -10  -1 32856.4 1251.83   5
   3 -10   0 37565.5 1268.07   7
   3 -10   0 38340.4 1372.12   5
   3 -10   1 19042.5 792.294  15
   3 -10   1 19481.8 797.078  13
   3 -10   2 4878.00 361.696  18
   3 -10   2 5725.99 384.799  15
   3 -10   2 5811.06 384.323  13
   3  -9  -6 4582.99 341.051   7
   3  -9  -5 8541.54 529.687   7
   3  -9  -5 8331.54 509.762   5
   3  -9  -4 27604.6 1103.49   7
   3  -9  -4 26663.0 1092.90   5
   3  -9  -3 40927.7 1454.16  20
   3  -9  -3 42469.8 1493.07   7
   3  -9  -3 43007.9 1522.55   5
   3  -9  -2 571.668 181.579   5
   3  -9  -2 563.355 159.033   7
   3  -9  -2 606.130 165.791  20
   3  -9  -1 4760.39 426.365   7
   3  -9  -1 5078.09 461.034   5
   3  -9   0 15727.8 800.335  15
   3  -9   0 15507.9 789.828  13
   3  -9   1 11780.9 675.338  15
   3  -9   1 11738.7 675.792  13
   3  -9   2 7949.94 528.344  15
   3  -9   2 7347.14 509.401  13
   3  -9   3 7789.24 474.315  15
   3  -9   3 7512.23 466.135  13
   3  -8  -7 2330.34 226.580   7
   3  -8  -6 6013.13 429.932   7
   3  -8  -6 4833.22 364.812   5
   3  -8  -5 12756.4 702.616   7
   3  -8  -5 12495.6 683.859   5
   3  -8  -4 65984.9 1928.72   7
   3  -8  -4 64724.0 1927.41   5
   3  -8  -3 700.494 194.636   5
   3  -8  -3 700.656 179.264  20
   3  -8  -3 652.029 163.923   7
   3  -8  -2 27816.9 1197.90  20
   3  -8  -2 27256.8 1146.25   7
   3  -8  -2 29099.4 1213.91   5
   3  -8  -1 25706.6 1105.72  15
   3  -8  -1 22876.7 1023.78  14
   3  -8  -1 24984.4 1090.33  13
   3  -8  -1 22037.6 1068.40   5
   3  -8   0 8513.34 606.256  15
   3  -8   0 8947.03 610.849  13
   3  -8   0 7415.52 575.671   5
   3  -8   1 17132.5 886.214  15
   3  -8   1 17460.9 891.578  13
   3  -8   1 14875.3 831.753   5
   3  -8   2 13523.3 769.395  15
   3  -8   2 14149.9 780.381  13
   3  -8   3 5874.98 430.072  18
   3  -8   3 5931.12 460.376  15
   3  -8   3 6657.12 488.662  13
   3  -8   4 8541.80 485.412  15
   3  -8   4 7935.64 467.491  13
   3  -7  -7 19381.4 809.020   7
  -3  -7   7 21159.1 907.463  21
   3  -7  -6 14484.5 738.093   7
  -3  -7   6 12861.3 743.466  21
   3  -7  -6 14292.6 706.459   5
   3  -7  -5 25143.4 1069.54   7
   3  -7  -5 25187.7 1057.54   5
   3  -7  -4 26611.8 1097.04   7
   3  -7  -4 25949.5 1053.04  20
   3  -7  -4 25678.2 1092.34   5
   3  -7  -3 59113.1 1867.63  20
   3  -7  -3 57570.9 1844.84   7
   3  -7  -3 57175.6 1867.58   5
   3  -7  -2 34399.0 1298.18   7
   3  -7  -2 37311.0 1337.59  14
   3  -7  -2 35182.4 1356.18   5
   3  -7  -1 4271.55 407.766  15
   3  -7  -1 4819.87 432.624  14
   3  -7  -1 4862.83 433.021  13
   3  -7  -1 4519.24 432.210   5
   3  -7   0 10358.4 1403.14   2
   3  -7   0 10594.6 671.673  15
   3  -7   0 11407.4 693.627  13
   3  -7   0 9593.94 649.246   5
   3  -7   1 5351.34 462.875   5
   3  -7   1 5611.50 481.765  15
   3  -7   1 5728.62 483.534  13
   3  -7   2 22738.2 1066.33   6
   3  -7   2 33293.1 1274.54  21
   3  -7   2 21641.1 1057.94  16
   3  -7   2 32040.2 1247.66  15
   3  -7   2 34167.6 1278.06  13
   3  -7   3 4020.10 403.025  15
   3  -7   3 4048.97 397.851  21
   3  -7   3 3232.60 351.210   6
   3  -7   3 3821.10 363.277  18
   3  -7   3 3895.13 399.443  13
   3  -7   4 2027.32 260.436  13
   3  -7   4 2152.89 270.183  16
   3  -7   4 1685.72 230.179   6
   3  -7   4 1994.80 258.205  15
   3  -6  -8 1584.82 186.241   7
  -3  -6   8 1921.35 239.942  21
   3  -6  -7 20461.5 872.543   7
  -3  -6   7 22332.3 990.285  21
   3  -6  -7 20308.3 826.654   5
   3  -6  -6 46053.4 1575.65   7
  -3  -6   6 49586.9 1705.82  21
   3  -6  -6 45868.9 1547.50   5
  -3  -6   5 13085.1 755.087  21
   3  -6  -5 12155.9 688.540   7
   3  -6  -5 11313.4 668.859   5
   3  -6  -4 92539.3 2579.77  20
   3  -6  -4 91385.8 2601.60   7
  -3  -6   4 88394.1 4167.28   2
   3  -6  -4 89441.7 2606.49   5
   3  -6  -3 23417.0 988.309  20
   3  -6  -3 22427.0 953.874   7
   3  -6  -3 25256.5 971.343  14
   3  -6  -3 22789.7 984.526   5
   3  -6  -2 14850.3 723.843   7
   3  -6  -2 15646.7 759.105  15
   3  -6  -2 14469.3 755.632  14
   3  -6  -2 14786.5 740.017  13
   3  -6  -2 14807.1 758.655   5
   3  -6  -1 29320.0 1133.27  15
   3  -6  -1 30726.9 2036.41   3
   3  -6  -1 28588.3 1119.17  13
   3  -6  -1 27264.4 1129.09   5
   3  -6   0 36615.2 1386.68   5
   3  -6   0 38386.7 1408.69   6
   3  -6   0 38047.7 2599.32   2
   3  -6   0 40747.4 1428.53  15
   3  -6   0 40924.8 2576.53   3
   3  -6   0 41569.7 1432.37  13
   3  -6   1 24715.4 1087.14   5
   3  -6   1 27756.2 1136.40  21
   3  -6   1 26865.7 2218.12   2
   3  -6   1 25586.7 1118.32   6
   3  -6   1 26980.8 1112.31  15
   3  -6   1 24944.6 2073.41   3
   3  -6   1 26871.8 1107.52  13
   3  -6   2 39052.4 1523.02   6
   3  -6   2 42148.6 1522.19  15
   3  -6   2 41439.6 1531.93  21
   3  -6   2 41913.1 1514.93  13
   3  -6   3 74866.8 2275.63  21
   3  -6   3 71851.3 2201.82  18
   3  -6   3 70885.4 2318.58   6
   3  -6   3 78422.6 2313.56  15
   3  -6   3 76327.6 2293.03  13
   3  -6   4 2142.78 288.114  13
   3  -6   4 2611.52 294.037  21
   3  -6   4 2308.86 304.952   6
   3  -6   4 2498.29 313.528  15
   3  -6   5 1022.58 171.774  13
   3  -6   5 1064.42 185.131  16
   3  -6   5 829.582 156.502   6
   3  -6   5 1282.09 185.575  15
  -3  -5   8 2240.43 282.252  21
   3  -5  -8 2068.59 229.268   7
   3  -5  -7 19547.6 846.626   7
   3  -5  -7 14598.8 722.283   5
   3  -5  -6 65748.9 2011.19   7
   3  -5  -6 63164.8 1964.90   5
   3  -5  -5 828.557 174.774   5
   3  -5  -5 835.749 190.938   7
  -3  -5   5 1103.76 438.101   2
   3  -5  -5 676.351 160.325   6
   3  -5  -5 1070.29 190.149  14
   3  -5  -4 3334.71 316.187   6
  -3  -5   4 3362.28 685.237   2
   3  -5  -4 3026.64 312.144   7
   3  -5  -4 3791.96 331.441  14
   3  -5  -4 3083.10 319.103   5
   3  -5  -4 3100.15 311.881  20
   3  -5  -3 217092. 5259.77   7
   3  -5  -3 220426. 5303.13  20
   3  -5  -3 221702. 5227.39   6
   3  -5  -3 232012. 5294.65  14
   3  -5  -3 225727. 5322.90   5
  -3  -5   3 231123. 6954.33   2
   3  -5  -2 169839. 4158.38   7
   3  -5  -2 178810. 4186.81   6
   3  -5  -2 176464. 4202.31  15
   3  -5  -2 167630. 5716.78   3
   3  -5  -2 175644. 4233.44  14
   3  -5  -2 176587. 4197.82  13
   3  -5  -2 179058. 4260.25   5
   3  -5  -1 5260.82 806.578   3
   3  -5  -1 4650.25 375.459  15
   3  -5  -1 4879.67 388.452   6
   3  -5  -1 5065.93 392.787  13
   3  -5  -1 5431.07 413.210   5
   3  -5   0 2966.55 306.151   5
   3  -5   0 2212.00 555.462   3
   3  -5   0 2783.46 620.625   2
   3  -5   0 2759.35 292.663  16
   3  -5   0 2849.00 301.446  15
   3  -5   0 3006.14 337.675   6
   3  -5   0 2739.68 295.186  13
   3  -5   1 32452.1 2296.42   2
   3  -5   1 31747.8 1261.19   6
   3  -5   1 32367.2 1213.10  21
   3  -5   1 30284.0 1174.71  15
   3  -5   1 30905.7 2252.61   3
   3  -5   1 32369.3 1198.36  13
   3  -5   2 155704. 5910.63   2
   3  -5   2 153197. 3894.19  21
   3  -5   2 148939. 4006.52   6
   3  -5   2 149672. 3874.24  22
   3  -5   2 147777. 3879.83  15
   3  -5   2 149115. 6000.58   3
   3  -5   2 149021. 3879.63  13
   3  -5   3 164108. 4137.02  22
   3  -5   3 161965. 4143.12  21
   3  -5   3 158794. 4099.11  18
   3  -5   3 152012. 4299.35   6
   3  -5   3 165260. 4200.00  15
   3  -5   3 166028. 4196.66  13
   3  -5   4 2336.75 301.034  13
   3  -5   4 1741.94 241.576  22
   3  -5   4 2297.30 279.055  21
   3  -5   4 1965.15 317.335   6
   3  -5   4 2705.99 320.766  15
   3  -5   5 2625.43 321.323   6
   3  -5   5 2695.28 284.309  15
   3  -5   5 3212.42 309.667  13
  -3  -4   9 3409.86 289.315  21
   3  -4  -8 13522.2 661.185   7
   3  -4  -7 20470.6 916.407   7
   3  -4  -7 20394.5 886.584   5
   3  -4  -6 11271.3 660.334   7
   3  -4  -6 11052.3 649.749   5
   3  -4  -6 11994.2 685.442  14
   3  -4  -5 10251.3 607.407   7
   3  -4  -5 9526.59 602.358   6
   3  -4  -5 10543.8 610.014   5
   3  -4  -5 10329.4 615.877  14
  -3  -4   5 10354.8 1277.72   2
  -3  -4   4 218310. 6780.67   2
   3  -4  -4 202232. 4868.22   7
   3  -4  -4 211404. 4903.79  20
   3  -4  -4 203272. 4890.75   6
   3  -4  -4 209341. 4864.09  14
   3  -4  -4 210776. 4914.74   5
   3  -4  -3 156122. 3810.05   6
  -3  -4   3 165934. 5305.62   2
   3  -4  -3 152615. 3775.61   7
   3  -4  -3 162615. 3857.54  20
   3  -4  -3 154324. 3820.00  14
   3  -4  -3 155950. 3832.43   5
  -3  -4   2 100612. 3516.28   2
   3  -4  -2 94326.5 2452.99   7
   3  -4  -2 99253.9 2558.19  20
   3  -4  -2 102626. 2562.56   6
   3  -4  -2 92793.1 2449.88  15
   3  -4  -2 98564.9 3722.26   3
   3  -4  -2 94342.7 2511.18  14
   3  -4  -2 92508.5 2444.05  13
   3  -4  -2 97164.0 2531.56   5
   3  -4  -1 53865.6 1603.87  15
   3  -4  -1 55998.8 2727.53   3
   3  -4  -1 56113.8 1738.93   6
   3  -4  -1 55643.1 1611.76  13
   3  -4  -1 57414.6 1662.17   5
   3  -4   0 47859.3 1592.38  22
   3  -4   0 50140.1 1594.27  16
   3  -4   0 52639.8 1572.89  15
   3  -4   0 57515.4 1727.75   6
   3  -4   0 56206.4 2786.34   2
   3  -4   0 57645.1 2819.64   3
   3  -4   0 51197.8 1558.01  13
   3  -4   0 54386.3 1614.51   5
   3  -4   1 57713.8 1734.86  21
   3  -4   1 58038.2 1774.29  22
   3  -4   1 58602.2 1856.76   6
   3  -4   1 55178.4 1710.69  15
   3  -4   1 60816.7 3133.28   3
   3  -4   1 54445.4 1701.66  13
   3  -4   2 264864. 6158.53  21
   3  -4   2 272936. 8254.15   2
   3  -4   2 256287. 6365.43   6
   3  -4   2 262239. 6199.23  22
   3  -4   2 260119. 6171.50  15
   3  -4   2 262652. 8597.46   3
   3  -4   2 258450. 6161.85  13
   3  -4   3 19238.7 890.817  18
   3  -4   3 20244.8 901.667  21
   3  -4   3 18444.5 903.108  22
   3  -4   3 19371.9 1054.09   6
   3  -4   3 19197.8 925.672  15
   3  -4   3 22285.6 2156.04   3
   3  -4   3 18625.3 910.593  13
   3  -4   4 55509.2 1780.32  22
   3  -4   4 54392.1 1972.86   6
   3  -4   4 52196.6 1775.84  15
   3  -4   4 53352.9 1784.88  13
   3  -4   5 11582.6 605.790  22
   3  -4   5 10922.1 711.146   6
   3  -4   5 10831.1 609.703  15
   3  -4   5 10479.3 598.469  13
   3  -4   6 3880.54 335.106  16
   3  -4   6 3422.40 310.442   6
   3  -3  -9 5519.91 353.259   7
  -3  -3   9 6833.22 440.325  21
  -3  -3   8 14700.2 751.885  13
   3  -3  -8 17079.9 774.227   7
  -3  -3   8 14724.2 753.700  15
   3  -3  -7 50700.0 1637.47   7
  -3  -3   7 48686.9 1656.50  15
   3  -3  -7 51396.9 1614.69   5
   3  -3  -7 52491.1 1720.12  14
   3  -3  -6 7213.83 514.422   7
  -3  -3   6 7508.80 1129.55   2
  -3  -3   6 5940.66 1063.77   4
   3  -3  -6 6842.97 517.269   5
   3  -3  -6 7209.34 533.692  14
  -3  -3   5 67912.2 3402.10   2
   3  -3  -5 64014.9 2009.78   6
   3  -3  -5 63456.9 1938.99   7
  -3  -3   5 61506.1 3220.89   4
   3  -3  -5 68498.1 2002.27  14
   3  -3  -5 69534.8 1997.65   5
  -3  -3   4 203002. 6473.67   2
   3  -3  -4 202295. 4751.80   7
   3  -3  -4 199589. 4802.23   6
   3  -3  -4 210938. 4806.04   5
   3  -3  -4 203615. 4770.31  14
   3  -3  -3 704.560 143.436  20
   3  -3  -3 730.132 140.010   5
   3  -3  -3 944.065 144.657   7
  -3  -3   3 728.646 243.903   4
   3  -3  -3 963.747 162.981   6
   3  -3  -3 615.811 128.244  14
   3  -3  -2 16851.5 699.276  20
   3  -3  -2 15366.5 1226.73   3
   3  -3  -2 15801.0 673.960  14
   3  -3  -1 24266.1 1591.40   3
   3  -3   0 2833.16 550.314   2
   3  -3   0 3087.84 580.770   3
   3  -3   0 3810.69 319.810  22
   3  -3   0 3833.78 330.945   6
   3  -3   0 3135.54 258.189  15
   3  -3   0 3319.25 264.448  13
   3  -3   1 86683.2 2312.05  21
   3  -3   1 97123.4 3744.94   2
   3  -3   1 90461.2 2409.66  22
   3  -3   1 91402.1 2503.93   6
   3  -3   1 83784.3 2299.70  15
   3  -3   1 90742.7 3842.80   3
   3  -3   1 83398.2 2295.37  13
   3  -3   2 43495.1 1399.14  21
   3  -3   2 45388.8 2492.70   2
   3  -3   2 41785.4 1468.29  18
   3  -3   2 43738.7 1602.44   6
   3  -3   2 42213.8 1414.70  15
   3  -3   2 45036.8 2812.58   3
   3  -3   2 44397.1 1488.72  22
   3  -3   2 42046.4 1408.71  13
   3  -3   3 78445.5 2493.26   6
   3  -3   3 76940.6 2302.80  22
   3  -3   3 75388.0 2251.48  15
   3  -3   3 75814.3 2215.70  18
   3  -3   3 80959.8 4268.79   3
   3  -3   3 74459.8 2240.19  13
   3  -3   4 59661.3 1928.06  22
   3  -3   4 60905.4 2122.23   6
   3  -3   4 56521.1 1857.60  15
   3  -3   4 56544.5 1853.02  13
   3  -3   5 1076.96 188.379  13
   3  -3   5 1436.44 227.271  22
   3  -3   5 1295.90 268.571   6
   3  -3   5 1226.17 199.598  15
   3  -3   6 827.006 170.717   6
   3  -2  -9 29863.5 960.782   7
  -3  -2   9 27645.3 954.246  15
  -3  -2   9 28874.8 969.572  13
  -3  -2   8 82793.6 2412.67  13
   3  -2  -8 92549.4 2424.45   7
  -3  -2   8 88903.7 2451.20  15
   3  -2  -8 73544.6 2383.56  14
   3  -2  -8 80936.1 2290.77   9
  -3  -2   7 47697.1 1663.84  13
   3  -2  -7 51238.3 1663.86   7
  -3  -2   7 47093.6 1647.98  11
   3  -2  -7 47567.2 1640.82   5
  -3  -2   7 46578.8 1652.38  15
   3  -2  -7 50351.9 1745.05  14
  -3  -2   6 4565.14 406.067  13
   3  -2  -6 4865.71 431.504   7
  -3  -2   6 4778.88 405.419  11
  -3  -2   6 5113.60 951.403   4
   3  -2  -6 4278.70 403.323  16
  -3  -2   6 4869.92 411.727  15
   3  -2  -6 4773.68 422.056   5
   3  -2  -6 5225.98 454.881  14
  -3  -2   6 5209.47 890.900   2
   3  -2  -5 26788.0 1028.94   7
  -3  -2   5 25496.3 1920.57   4
   3  -2  -5 26100.0 1027.80  16
   3  -2  -5 26970.9 1096.11   6
   3  -2  -5 26967.2 1043.86   5
   3  -2  -5 26435.1 1052.08  14
   3  -2  -4 43901.5 1404.26  16
   3  -2  -4 44992.5 1408.61   7
   3  -2  -4 46275.6 1469.13   6
  -3  -2   4 47394.2 2371.92   4
   3  -2  -4 46993.5 1434.23  14
   3  -2  -3 91828.7 2314.23  20
  -3  -2   3 84713.5 3103.33   4
   3  -2  -3 84550.7 2255.74  14
  -3  -2   2 91633.7 2919.45   4
   3  -2  -2 91723.2 3324.86   3
  -3  -2   1 6955.75 552.513   4
   3  -2  -1 9127.09 883.012   3
   3  -2   0 13797.1 1179.16   3
   3  -2   1 8447.39 497.420  22
   3  -2   1 8928.51 524.784  18
   3  -2   1 9451.84 568.885   6
   3  -2   1 8603.32 1011.74   3
   3  -2   2 14412.2 709.980  18
   3  -2   2 13863.2 718.070  22
   3  -2   2 14557.3 797.323   6
   3  -2   2 12457.0 638.396  15
   3  -2   2 14134.9 1493.58   3
   3  -2   2 13750.1 662.432  13
   3  -2   3 57924.6 1781.52  15
   3  -2   3 55655.0 1750.50  18
   3  -2   3 56583.3 1900.70  22
   3  -2   3 58562.2 3496.49   3
   3  -2   3 56574.7 1766.53  13
   3  -2   4 25560.7 1115.02  22
   3  -2   4 25733.2 1245.50   6
   3  -2   4 22793.0 1008.62  15
   3  -2   4 22931.3 1007.15  13
   3  -2   5 11622.6 764.843   6
   3  -2   5 9650.92 578.646  15
   3  -2   5 10830.6 638.996  22
   3  -2   5 9733.73 578.797  13
   3  -2   6 3112.18 279.689  22
   3  -2   6 3338.60 332.214  16
   3  -2   6 3399.46 351.503   6
  -3  -1   9 31979.9 1125.98  13
   3  -1  -9 33439.8 1119.24   7
  -3  -1   9 32069.3 1143.10  11
  -3  -1   9 32739.7 1135.75  15
  -3  -1   8 18965.4 894.530  13
   3  -1  -8 19504.8 878.828   7
  -3  -1   8 16315.9 868.521  11
  -3  -1   8 18494.0 882.773  15
   3  -1  -8 18580.3 935.715  14
   3  -1  -8 15956.8 755.316   9
  -3  -1   7 16786.7 864.688  13
   3  -1  -7 18261.0 878.744   7
  -3  -1   7 16919.6 887.752  11
   3  -1  -7 17424.7 846.804   5
  -3  -1   7 16013.3 846.590  15
   3  -1  -7 17156.5 943.789  14
  -3  -1   6 4837.68 401.860  13
   3  -1  -6 4763.75 414.825   7
  -3  -1   6 4959.30 918.564   2
   3  -1  -6 4732.12 438.932  16
  -3  -1   6 4963.92 923.799   4
   3  -1  -6 4099.41 410.921   5
  -3  -1   6 4793.08 405.820  15
  -3  -1   6 4928.97 431.355  11
   3  -1  -6 5012.89 452.994  14
  -3  -1   5 34382.7 1158.86  13
   3  -1  -5 34039.8 1192.40   7
  -3  -1   5 31859.0 2160.68   4
  -3  -1   5 32800.7 1201.26  11
   3  -1  -5 33929.7 1233.28  16
  -3  -1   5 33680.0 1151.80  15
   3  -1  -5 34989.1 1260.93   5
   3  -1  -5 33162.1 1268.64   6
   3  -1  -5 34203.4 1237.09  14
   3  -1  -4 43039.3 1270.72   7
   3  -1  -4 36067.9 1271.32   6
  -3  -1   4 45100.6 2251.24   4
   3  -1  -4 40482.3 1289.95  16
   3  -1  -4 39031.5 1273.77   5
   3  -1  -4 39939.1 1277.02  14
  -3  -1   3 255332. 6900.74   4
  -3  -1   2 72058.6 2488.69   4
   3  -1  -2 64768.6 2681.82   3
  -3  -1   1 389940. 9138.91   4
   3  -1  -1 365006. 9526.16   3
   3  -1   0 1752.72 420.193   3
  -3  -1   0 1837.63 318.309   4
   3  -1   1 96868.6 2475.93   6
   3  -1   1 94053.6 2407.14  18
   3  -1   1 88546.9 3570.76   3
   3  -1   2 94143.6 2594.06  22
   3  -1   2 93573.0 2699.84   6
   3  -1   2 94953.0 2540.79  18
   3  -1   2 93157.4 4104.49   3
   3  -1   3 30212.8 1206.90  22
   3  -1   3 28703.1 2321.52   3
   3  -1   4 11783.0 718.404  22
   3  -1   5 3317.63 363.667  22
   3  -1   5 3442.47 415.181   6
   3  -1   6 2452.65 262.329  22
  -3  -1  -6 2815.26 307.357  17
   3  -1   6 2223.80 264.316  16
   3  -1   6 2135.54 281.615   6
  -3   0   9 4881.23 377.242  13
   3   0  -9 4906.05 363.579   7
  -3   0   9 4913.87 404.180  11
  -3   0   9 4722.59 374.728  15
  -3   0   8-80.9839 112.993  13
   3   0  -8 62.0902 98.3163   7
  -3   0   8 107.697 121.193  11
  -3   0   8 75.7366 126.064  15
   3   0  -8-56.6811 119.641  14
  -3   0   7 3362.72 367.331  13
   3   0  -7 3155.70 357.221   7
  -3   0   7 3562.41 395.141  11
  -3   0   7 3132.15 349.810  15
   3   0  -7 3165.17 384.855  14
  -3   0   6 3187.96 329.445  13
   3   0  -6 2845.71 316.342   7
  -3   0   6 2814.21 326.335  12
  -3   0   6 3304.29 722.837   4
  -3   0   6 2893.56 340.977  11
   3   0  -6 3043.42 356.292  16
   3   0  -6 3068.24 333.149   5
  -3   0   6 2959.91 323.655  15
   3   0  -6 2809.88 339.188  14
  -3   0   5 95942.1 2569.34  13
   3   0  -5 99509.1 2607.52   7
  -3   0   5 93261.5 2617.25  12
   3   0  -5 96939.6 2731.95   6
   3   0  -5 100662. 2718.66  16
  -3   0   5 103494. 4162.48   4
  -3   0   5 100349. 2690.32  11
   3   0  -5 105853. 2700.43   5
  -3   0   5 95906.0 2568.88  15
   3   0  -5 96867.3 2684.78  14
   3   0  -4 227028. 4965.09   7
  -3   0   4 219025. 5015.87  11
  -3   0   4 234708. 6534.10   4
   3   0  -4 222768. 5061.89  16
   3   0  -4 203574. 5001.34   5
   3   0  -4 219961. 5069.19   6
   3   0  -4 191200. 4963.66  14
  -3   0   3 557447. 13333.0   4
  -3   0   2 579728. 13579.2   4
   3   0  -2 580434. 13698.7   3
   3   0  -1 441196. 10900.2   3
  -3   0   1 453858. 10707.9   4
  -3   0   0 296115. 7513.79   4
   3   0   0 281892. 7650.30   3
   3   0   1 99185.0 2574.69  22
   3   0   1 97145.2 3238.17   1
   3   0   1 99116.1 2633.33   6
   3   0   1 101730. 2584.95  18
   3   0   1 93852.2 3662.69   3
   3   0   2 104982. 2703.43  18
   3   0   2 101899. 2762.60  22
   3   0   2 100995. 2845.76   6
   3   0   2 102500. 4216.83   3
   3   0   3 1055.48 442.436   3
   3   0   3 1412.67 235.018  22
   3   0   4-61.0435 103.935  22
  -3   0  -4 66.1903 74.6380   9
   3   0   5 33745.7 1265.66  22
   3   0   5 30589.8 1302.79   6
   3   0   6 268.419 127.000  22
   3   0   6 247.214 103.476   6
  -3   0  -6 336.610 122.093  17
  -3   1   9 34403.6 1176.26  13
   3   1  -9 30761.4 1112.69   7
  -3   1   9 35295.9 1246.51  11
  -3   1   9 33997.9 1170.80  15
  -3   1   8 19063.4 906.406  13
   3   1  -8 20317.9 939.080   7
  -3   1   8 19275.1 979.274  11
  -3   1   8 18699.3 900.571  15
   3   1  -8 18380.5 964.982  14
  -3   1   7 16403.7 852.913  13
   3   1  -7 19754.4 934.314   7
  -3   1   7 17284.0 935.659  11
  -3   1   7 17179.5 867.619  15
   3   1  -7 18890.1 996.301  14
  -3   1   6 4874.05 409.773  13
   3   1  -6 5277.85 439.906   7
  -3   1   6 4905.10 438.491  12
  -3   1   6 5621.40 965.057   4
   3   1  -6 5071.77 470.560  16
  -3   1   6 4642.27 442.208  11
   3   1  -6 4295.17 424.641   5
  -3   1   6 4723.79 404.889  15
   3   1  -6 4980.31 457.113  14
  -3   1   5 32636.5 1157.98  13
   3   1  -5 33114.9 1176.49   7
  -3   1   5 34828.2 1243.79  12
  -3   1   5 34768.5 1256.72  11
  -3   1   5 35613.7 2258.15   4
   3   1  -5 32484.0 1255.61   6
   3   1  -5 33926.0 1280.88  16
   3   1  -5 33917.3 1239.91   5
  -3   1   5 34380.1 1174.32  15
   3   1  -5 34472.1 1257.90  14
  -3   1   4 41119.5 1253.70  13
   3   1  -4 44586.7 1287.84   7
  -3   1   4 37897.2 1274.44  12
   3   1  -4 39153.2 1317.79   6
  -3   1   4 44120.1 2240.49   4
  -3   1   4 41859.3 1327.12  11
   3   1  -4 41016.6 1352.08  16
   3   1  -4 45766.9 1345.76   5
  -3   1   4 40586.9 1250.29  15
   3   1  -4 42397.2 1332.78  14
  -3   1   3 246406. 6813.58   4
  -3   1   2 67805.4 2597.84   4
  -3   1   1 359481. 9073.15   4
   3   1  -1 366304. 9016.57   3
   3   1   0 1577.92 336.729   1
   3   1   0 1676.08 357.851   3
   3   1   1 98366.1 2500.31  18
   3   1   1 94486.4 2478.75  22
   3   1   1 94889.8 2511.20  16
   3   1   1 91437.6 3451.55   3
   3   1   1 90414.8 3335.77   1
   3   1   2 101797. 2692.43  22
   3   1   2 99633.5 2611.69  18
   3   1   2 93900.6 2692.20   6
   3   1   2 94189.5 3622.21   1
   3   1   2 100967. 4018.23   3
   3   1   3 31739.1 1245.39  22
   3   1   3 29829.1 1261.36   6
  -3   1  -3 29781.3 1129.65   9
   3   1   3 31047.3 2270.07   3
   3   1   4 12331.3 753.081  22
   3   1   4 11427.6 756.991   6
  -3   1  -4 11834.5 670.385   9
   3   1   5 2992.92 356.521  22
  -3   1  -5 3200.44 363.869  17
   3   1   5 2651.94 346.052   6
  -3   1  -5 2583.46 282.162   9
  -3   1  -6 2923.18 293.681  19
   3   1   6 2680.85 284.719  22
  -3   1  -6 3182.62 318.037  17
  -3   1  -6 2366.30 233.952   9
  -3   2   9 30463.5 1081.02  13
  -3   2   9 30735.0 1137.78  11
  -3   2   9 29760.9 1074.10  15
  -3   2   8 90680.6 2604.80  13
   3   2  -8 94524.2 2651.81   7
  -3   2   8 92240.3 2717.17  11
  -3   2   8 92078.0 2612.12  15
   3   2  -8 90049.5 2720.90  14
  -3   2   7 48441.5 1677.08  13
   3   2  -7 50176.8 1732.22   7
  -3   2   7 49829.0 1781.28  11
  -3   2   7 49560.8 1688.64  15
   3   2  -7 48248.1 1805.03  14
  -3   2   6 5140.96 427.767  13
   3   2  -6 4661.55 416.237   7
  -3   2   6 4790.28 454.082  12
  -3   2   6 5438.97 475.311  11
   3   2  -6 4598.70 461.982  16
  -3   2   6 5262.82 944.853   4
  -3   2   6 4655.76 412.263  15
   3   2  -6 4773.87 450.056  14
  -3   2   5 26603.3 1008.50  13
   3   2  -5 24935.0 1011.23   7
  -3   2   5 27444.5 1084.88  12
  -3   2   5 28826.8 1999.74   4
  -3   2   5 26082.9 1074.59  11
   3   2  -5 26321.6 1112.42  16
  -3   2   5 27024.3 1015.18  15
   3   2  -5 27184.2 1089.39  14
   3   2  -4 43987.4 1362.37   7
  -3   2   4 44000.2 1339.21  13
  -3   2   4 43415.3 1384.54  12
   3   2  -4 43912.6 1407.28   6
  -3   2   4 47131.0 2365.29   4
   3   2  -4 45655.9 1453.08  16
   3   2  -4 44726.3 1409.28   5
  -3   2   4 43419.0 1337.40  15
  -3   2   4 45847.2 1422.33  11
   3   2  -4 43982.9 1409.33  14
  -3   2   3 74413.1 2032.85  11
  -3   2   3 84009.6 3094.26   4
  -3   2   2 87960.9 3233.95   4
  -3   2   1 5711.62 695.832   4
   3   2  -1 6687.36 637.404   3
   3   2  -1 6551.16 722.908   1
   3   2   0 15984.3 1203.53   1
   3   2   0 15885.5 1071.97   3
   3   2   1 8351.14 477.263  22
   3   2   1 8631.84 487.693  18
   3   2   1 7407.40 457.631  16
   3   2   1 6922.42 757.880   3
   3   2   1 8542.04 920.448   1
  -3   2  -1 8493.02 497.262  17
   3   2   2 15325.6 755.237  22
   3   2   2 16262.0 726.949  18
  -3   2  -2 13857.2 746.716  17
   3   2   2 13754.8 697.501  16
   3   2   2 13343.6 1288.51   1
  -3   2  -2 14604.5 681.248   9
   3   2   3 58825.3 1925.43  22
   3   2   3 57290.9 1904.21   6
  -3   2  -3 58028.1 1809.04   9
  -3   2  -3 60838.8 1929.58  17
   3   2   4 25230.1 1133.52  22
  -3   2  -4 25119.6 1167.31  17
   3   2   4 22492.1 1073.37   6
  -3   2  -4 25919.3 1073.66   9
   3   2   5 11882.7 712.132  22
  -3   2  -5 12682.3 732.083  17
  -3   2  -6 3654.39 322.354  19
   3   2   6 3844.35 340.006  22
  -3   2  -6 3527.23 282.533   9
  -3   2  -6 3853.53 331.829  17
  -3   3   9 6044.25 395.485  13
  -3   3   9 6522.58 437.646  11
  -3   3   9 5684.12 389.341  15
  -3   3   8 18069.9 851.851  13
  -3   3   8 18223.5 923.596  11
  -3   3   8 18838.7 865.370  15
   3   3  -8 17265.9 913.876  14
   3   3  -7 52295.1 1773.24   7
  -3   3   7 51066.1 1714.98  13
  -3   3   7 51921.9 1838.58  12
  -3   3   7 48995.6 1796.36  11
  -3   3   7 50391.4 1708.00  15
   3   3  -7 50267.8 1836.11  14
   3   3  -6 6402.57 513.695   7
  -3   3   6 6512.00 492.888  13
  -3   3   6 6681.24 543.670  12
  -3   3   6 6357.99 525.935  11
  -3   3   6 6419.43 1058.84   4
  -3   3   6 7189.90 513.928  15
   3   3  -6 7326.55 577.952  14
   3   3  -6 6851.18 569.095  16
   3   3  -5 61099.6 1945.53   7
  -3   3   5 63611.7 1892.92  13
  -3   3   5 64592.5 1989.18  12
  -3   3   5 63645.8 3205.70   4
  -3   3   5 64740.8 1986.01  11
   3   3  -5 65705.2 2053.70  16
  -3   3   5 65551.0 1907.17  15
   3   3  -5 63372.1 1979.44  14
  -3   3   4 197084. 6122.93   4
   3   3  -4 198591. 4618.24   7
  -3   3   4 193360. 4568.95  13
  -3   3   4 193523. 4633.57  12
   3   3  -4 183659. 4578.19   6
  -3   3   4 191159. 4635.97  10
  -3   3   4 196358. 4651.26  11
  -3   3   4 191005. 4565.80  15
   3   3  -4 191066. 4640.42  14
   3   3  -4 200749. 4715.75  16
  -3   3   3 869.965 146.913  12
   3   3  -3 896.684 154.659  16
  -3   3   3 716.500 139.694  11
  -3   3   3 835.183 151.206  10
  -3   3   3 459.305 271.329   4
  -3   3   2 15185.1 654.343  12
  -3   3   2 15699.7 1259.19   4
  -3   3   1 18826.0 785.414  10
   3   3  -1 20135.3 783.806  18
  -3   3   1 21520.6 1489.22   4
   3   3  -1 20859.2 1409.94   1
  -3   3   1 21356.2 805.988  12
   3   3   0 3467.09 296.902  18
  -3   3   0 3747.29 312.192  12
  -3   3   0 3347.46 292.893  19
  -3   3   0 3070.81 280.001  17
  -3   3   0 2930.37 282.596  10
   3   3   0 3652.09 612.717   1
   3   3   1 86927.1 2351.23  22
  -3   3  -1 87062.4 2383.30  19
   3   3   1 91662.7 2405.71  18
  -3   3  -1 85713.2 2401.04  17
  -3   3  -1 85777.5 2310.88   9
   3   3   1 88762.3 3642.92   1
   3   3   2 44334.2 1490.11  22
   3   3   2 43741.2 1468.74  18
   3   3   2 42486.0 2548.57   1
  -3   3  -2 42854.7 1416.91   9
  -3   3  -2 43191.7 1484.96  19
  -3   3  -2 43284.5 1498.71  17
   3   3   3 78301.5 2362.69  22
  -3   3  -3 76237.5 2332.30  19
   3   3   3 76074.3 3772.73   1
  -3   3  -3 79752.8 2378.93  17
  -3   3  -3 75869.1 2263.52   9
   3   3   4 60175.5 1999.32  22
  -3   3  -4 59529.8 1965.84  19
  -3   3  -4 60323.4 2000.00  17
  -3   3  -4 59702.9 1890.08   9
  -3   3  -5 1453.70 237.391  17
   3   3   5 1653.14 265.896  22
  -3   3  -5 1355.46 236.268  19
  -3   3  -5 1484.14 227.123   9
  -3   3  -6 830.012 154.195  19
   3   3   6 774.148 155.493  22
  -3   3  -6 771.625 143.413  17
  -3   3  -6 704.146 127.839   9
  -3   4   9 3399.75 274.308  13
  -3   4   9 3484.27 297.959  11
  -3   4   9 3266.21 270.121  15
  -3   4   8 13707.5 681.070  13
  -3   4   8 13107.3 735.519  11
  -3   4   8 12831.1 662.933  15
  -3   4   7 21809.4 984.378  13
  -3   4   7 21990.1 1074.10  12
  -3   4   7 20450.2 1026.14  11
  -3   4   7 22401.3 990.463  15
   3   4  -7 20700.0 1051.54  14
   3   4  -6 11261.5 692.107   7
  -3   4   6 12222.3 697.573  13
  -3   4   6 11772.2 755.670  12
  -3   4   6 11628.9 737.418  11
  -3   4   6 12231.2 694.596  15
   3   4  -6 10723.4 711.489  14
   3   4  -5 8948.27 605.021   7
  -3   4   5 9832.00 625.643  11
  -3   4   5 10250.4 603.889  13
  -3   4   5 9809.46 632.427  12
  -3   4   5 10229.8 1183.41   4
  -3   4   5 9154.61 597.052  10
   3   4  -5 10063.8 653.247  16
  -3   4   5 9586.25 588.683  15
   3   4  -5 9280.78 607.968  14
   3   4  -4 201285. 4879.52   7
  -3   4   4 199739. 4901.11  12
  -3   4   4 205055. 4948.17  10
  -3   4   4 205338. 4898.95  11
  -3   4   4 211767. 6472.91   4
   3   4  -4 205736. 4938.84  16
   3   4  -4 197134. 4861.61  14
  -3   4   3 157510. 3793.33  12
  -3   4   3 148634. 3764.83  11
  -3   4   3 166413. 5299.57   4
  -3   4   3 159401. 3873.67  10
   3   4  -3 149725. 3767.08  16
  -3   4   2 91662.6 2453.66  12
   3   4  -2 92960.3 2466.17  18
  -3   4   2 99177.3 3701.16   4
  -3   4   2 92836.4 2504.04  10
  -3   4   2 92410.6 2391.73   9
  -3   4   1 59902.7 2786.08   4
   3   4  -1 55184.7 1665.42  18
  -3   4   1 54796.7 1681.51  10
  -3   4   1 55163.3 1651.43  17
  -3   4   1 55701.2 1677.06  12
  -3   4   1 56829.3 1613.65   9
   3   4  -1 57024.1 2649.30   1
   3   4  -1 55954.8 1578.00   8
  -3   4   0 54126.0 1665.17  12
  -3   4   0 52072.3 1624.83  19
   3   4   0 52217.5 1632.55  18
  -3   4   0 53004.2 1638.64  17
  -3   4   0 53763.4 1654.85  10
  -3   4   0 51839.3 1568.38   9
   3   4   0 52501.1 1547.21   8
   3   4   0 54300.0 2676.39   1
  -3   4  -1 57104.0 1776.08  19
  -3   4  -1 57021.1 1804.01  12
  -3   4  -1 57076.3 1795.04  17
  -3   4  -1 59224.8 1794.36  10
   3   4   1 57751.3 1777.28  18
  -3   4  -1 55109.1 1704.36   9
   3   4   1 57567.3 2975.72   1
   3   4   1 55048.3 1679.97   8
   3   4   2 265540. 6174.66  22
  -3   4  -2 257180. 6209.07  19
   3   4   2 272776. 6201.31  18
  -3   4  -2 256501. 6254.25  17
  -3   4  -2 251132. 6202.66  10
   3   4   2 260186. 8356.10   1
  -3   4  -2 258415. 6128.56   9
   3   4   3 18768.8 928.994  22
  -3   4  -3 18711.7 945.622  19
  -3   4  -3 20020.8 985.455  17
  -3   4  -3 18376.7 907.165  10
   3   4   3 19093.3 1862.27   1
  -3   4  -3 18771.0 896.083   9
   3   4   4 53295.7 1820.99  22
  -3   4  -4 54488.2 1833.32  19
  -3   4  -4 54512.3 1858.96  17
  -3   4  -4 52195.5 1722.95  10
  -3   4  -4 53782.7 1752.91   9
   3   4   5 11598.0 667.509  22
  -3   4  -5 12263.9 670.939  19
  -3   4  -5 12267.7 694.375  17
  -3   4  -5 11062.2 608.923   9
   3   4   6 4040.88 313.705  22
  -3   4  -6 3491.38 292.714  12
  -3   4  -6 3953.46 296.933  19
  -3   5   8 1810.18 233.737  13
  -3   5   8 1956.21 237.545  22
  -3   5   8 1979.03 263.085  11
  -3   5   8 2090.20 250.966  15
  -3   5   7 20781.7 930.618  13
  -3   5   7 20198.7 1007.22  12
  -3   5   7 20022.8 975.057  11
  -3   5   7 21177.8 936.421  15
  -3   5   6 68717.1 2043.61  13
  -3   5   6 68259.9 2182.12  12
  -3   5   6 64237.6 2106.01  11
  -3   5   6 60137.5 2033.02  10
  -3   5   6 68747.2 2046.47  15
   3   5  -6 58887.1 2045.58  14
  -3   5   5 1354.87 230.767  13
  -3   5   5 610.733 177.911  12
  -3   5   5 1130.13 222.341  11
  -3   5   5 1034.88 218.623  10
  -3   5   5 536.014 293.717   4
   3   5  -5 878.565 188.026  16
  -3   5   5 932.084 198.157  15
   3   5  -5 516.961 149.590  14
  -3   5   4 3419.83 352.000  12
  -3   5   4 3021.58 329.760  11
  -3   5   4 3249.22 363.884  10
   3   5  -4 3003.46 324.802  16
  -3   5   4 3699.02 710.010   4
  -3   5   3 222558. 5256.02  12
  -3   5   3 217902. 5204.69  11
   3   5  -3 211857. 5187.76  16
  -3   5   3 223394. 5375.57  10
   3   5  -3 219051. 5157.10   8
  -3   5   2 178423. 4276.95  12
  -3   5   2 177379. 4354.26  10
  -3   5   2 170136. 4258.72  17
  -3   5   2 168005. 4215.23   9
  -3   5   2 177674. 4242.28  11
   3   5  -2 175296. 4196.26   8
  -3   5   1 4498.67 376.475  12
   3   5  -1 4766.92 398.406  18
   3   5  -1 4348.33 716.968   1
  -3   5   1 4419.34 382.698  17
  -3   5   1 4977.33 405.168  10
  -3   5   1 4261.90 763.999   4
  -3   5   1 4395.78 352.337   9
   3   5  -1 4784.76 357.031   8
   3   5   0 3193.96 333.171  18
  -3   5   0 2709.37 309.057  17
  -3   5   0 3394.40 332.172  12
  -3   5   0 2956.04 294.818   9
  -3   5   0 2846.34 312.788  10
   3   5   0 1954.50 503.142   1
   3   5   0 2727.89 278.161   8
  -3   5  -1 31639.8 1236.01  12
  -3   5  -1 32003.9 1236.98  19
   3   5   1 30402.6 1229.66  18
  -3   5  -1 31191.4 1249.67  17
  -3   5  -1 33290.0 1235.87  10
  -3   5  -1 30154.1 1154.61   9
   3   5   1 31765.7 1160.34   8
   3   5   1 31916.3 2266.89   1
  -3   5  -2 148887. 3945.60  12
   3   5   2 149919. 3841.16  22
   3   5   2 151920. 3926.84  18
  -3   5  -2 155373. 3898.74  10
  -3   5  -2 146749. 3854.61   9
   3   5   2 155747. 6079.35   1
  -3   5  -2 156031. 4011.20  17
  -3   5  -2 147080. 3945.40  19
   3   5   3 158227. 4187.53  22
  -3   5  -3 165851. 4281.22  12
  -3   5  -3 164330. 4261.01  19
  -3   5  -3 170241. 4337.18  17
  -3   5  -3 163298. 4142.44  10
  -3   5  -3 164414. 4193.53   9
  -3   5  -4 2107.54 289.394  12
   3   5   4 2175.12 296.104  22
  -3   5  -4 2613.58 330.450  17
  -3   5  -4 2318.24 305.681  19
  -3   5  -4 2361.78 293.385   9
   3   5   5 3250.44 325.120  22
  -3   5  -5 3605.44 340.805  12
  -3   5  -5 3544.95 333.649  19
  -3   5  -5 3808.10 354.818  17
  -3   5  -5 3610.09 317.759   9
  -3   6   8 1863.13 211.702  13
  -3   6   8 1338.15 194.553  22
  -3   6   8 1565.19 203.893  11
  -3   6   8 1950.62 217.798  15
  -3   6   7 20403.8 882.865  13
  -3   6   7 19631.2 950.060  12
  -3   6   7 19137.4 897.839  11
  -3   6   7 20648.8 886.597  15
  -3   6   6 48157.0 1600.96  13
  -3   6   6 49349.7 1737.85  12
  -3   6   6 44641.9 1615.84  11
  -3   6   6 43390.8 1639.36  10
  -3   6   6 48075.6 1600.02  15
  -3   6   5 13256.2 721.047  13
  -3   6   5 12716.6 766.599  12
  -3   6   5 13363.8 758.584  11
  -3   6   5 13825.4 738.890  15
  -3   6   5 12176.8 775.179  10
  -3   6   4 97510.1 2731.95  12
  -3   6   4 97725.1 2827.46  10
   3   6  -4 89894.1 2639.76  16
  -3   6   4 95212.9 2668.36  11
  -3   6   4 102165. 4149.02   4
   3   6  -4 95660.4 2630.60   8
  -3   6   3 23452.6 1005.44  12
  -3   6   3 22569.9 958.241  11
  -3   6   3 23859.4 1780.10   4
  -3   6   3 22765.6 968.423  17
  -3   6   3 23996.0 1076.78  10
   3   6  -3 23205.2 967.229   8
  -3   6   2 14612.4 732.675  12
  -3   6   2 13351.8 728.788  17
  -3   6   2 14391.3 1413.17   4
  -3   6   2 14580.7 798.701  10
  -3   6   2 14055.8 709.850   9
  -3   6   2 14995.0 706.204  11
   3   6  -2 14725.9 716.616   8
  -3   6   1 29209.0 1121.52  12
  -3   6   1 25930.9 1113.58  17
  -3   6   1 29367.5 2107.42   4
  -3   6   1 26660.1 1128.41  10
   3   6  -1 29793.9 2032.58   1
  -3   6   1 28436.8 1083.50   9
   3   6  -1 28265.6 1065.91   8
   3   6   0 38320.8 2465.69   1
  -3   6   0 38505.8 1378.20  12
  -3   6   0 36841.3 1406.77  17
  -3   6   0 37955.1 1402.65  10
  -3   6   0 37626.9 2461.78   4
  -3   6   0 37843.7 1337.74   9
   3   6   0 37894.3 1316.62   8
  -3   6  -1 26153.8 1098.86  12
  -3   6  -1 26108.4 1096.88  10
  -3   6  -1 25709.9 1064.23   9
   3   6   1 24105.7 1022.69   8
  -3   6  -1 25777.9 1145.10  17
   3   6   1 24686.7 2097.13   1
  -3   6  -2 41839.8 1520.39  19
  -3   6  -2 41095.3 1562.01  17
  -3   6  -2 40397.5 1503.47  12
  -3   6  -2 39711.6 1454.56  10
  -3   6  -2 38902.9 1437.58   9
  -3   6  -3 76869.1 2298.69  12
   3   6   3 69233.6 2171.46  22
  -3   6  -3 76316.8 2312.90  19
  -3   6  -3 77532.6 2360.00  17
  -3   6  -3 73216.2 2226.90   9
  -3   6  -4 2187.34 291.814  12
   3   6   4 2221.98 272.086  22
  -3   6  -4 2425.84 315.706  17
  -3   6  -4 2529.19 303.061  19
  -3   6  -4 2791.65 305.857   9
  -3   6  -5 1207.59 184.966  12
   3   6   5 978.016 160.430  22
  -3   6  -5 1264.89 188.172  17
  -3   6  -5 1232.89 172.535   9
  -3   7   7 19896.5 806.316  13
  -3   7   7 17739.4 776.815  11
  -3   7   7 17400.2 790.788  10
  -3   7   7 19557.0 799.856  15
  -3   7   6 15664.9 771.647  13
  -3   7   6 16454.7 860.411  12
  -3   7   6 14888.3 757.474  11
  -3   7   6 14677.7 831.535  10
  -3   7   6 16321.4 785.917  15
  -3   7   5 28602.0 1135.34  13
  -3   7   5 28564.9 1216.93  12
  -3   7   5 27214.3 1236.68  10
  -3   7   5 28082.8 1128.88  15
  -3   7   5 27195.0 1117.48  11
   3   7  -5 26004.0 1086.91   8
  -3   7   4 29328.1 1193.59  12
  -3   7   4 26952.4 1095.47  11
  -3   7   4 27404.2 1246.55  10
   3   7  -4 26099.4 1095.31   8
  -3   7   3 56754.5 1850.46  12
  -3   7   3 54102.7 1827.31  17
  -3   7   3 57482.2 1762.71  11
  -3   7   3 59104.4 1986.45  10
  -3   7   3 61320.0 3090.18   4
   3   7  -3 56721.9 1810.74   8
  -3   7   2 36240.8 1328.90  12
  -3   7   2 33017.6 1330.06  17
  -3   7   2 35897.3 2339.71   4
  -3   7   2 35682.0 1414.07  10
  -3   7   2 35933.7 1313.85   9
   3   7  -2 35908.2 1301.99   8
  -3   7   1 4064.24 385.061  12
  -3   7   1 4252.88 419.982  10
   3   7  -1 3816.76 753.381   1
  -3   7   1 3552.24 386.145  17
  -3   7   1 4636.91 819.363   4
  -3   7   1 4122.74 383.784   9
   3   7  -1 4243.86 385.705   8
   3   7   0 8972.41 1183.62   1
  -3   7   0 9836.00 621.082  12
  -3   7   0 9851.07 681.114  17
  -3   7   0 9999.34 655.671  10
  -3   7   0 9191.41 1187.69   4
  -3   7   0 9258.03 598.363   9
   3   7   0 9690.39 605.259   8
  -3   7  -1 5123.41 452.475  12
  -3   7  -1 5069.65 455.662  10
  -3   7  -1 4609.00 420.861   9
  -3   7  -1 4996.02 485.120  17
   3   7   1 4833.59 432.010   8
  -3   7  -2 30531.7 1324.93  17
  -3   7  -2 30479.0 1235.59  12
  -3   7  -2 32065.3 1219.86  10
  -3   7  -2 30904.8 1230.57   9
  -3   7  -3 3609.26 367.182  12
  -3   7  -3 4353.48 420.163  17
  -3   7  -3 3966.74 379.952   9
  -3   7  -4 1720.97 224.076  12
  -3   7  -4 2214.36 268.459  17
  -3   7  -4 2200.08 255.534   9
  -3   8   7 2122.06 215.647  13
  -3   8   7 1619.61 213.193  22
  -3   8   7 2122.89 215.056  15
  -3   8   6 6327.32 429.141  13
  -3   8   6 6021.32 464.584  12
  -3   8   6 5935.87 477.603  10
  -3   8   6 6369.29 430.507  15
  -3   8   5 13415.5 690.635  13
  -3   8   5 12928.2 742.135  12
  -3   8   5 12405.3 770.914  10
  -3   8   5 13204.9 685.731  15
   3   8  -5 11503.6 646.230   8
  -3   8   4 68243.8 1942.69  13
  -3   8   4 69409.1 2052.11  12
  -3   8   4 64432.3 2122.80  10
  -3   8   4 67928.9 1941.55  15
   3   8  -3 635.566 158.811   8
  -3   8   3 386.988 126.582  12
  -3   8   3 533.454 152.303  17
  -3   8   2 28601.8 1147.42  12
  -3   8   2 26463.9 1181.99  17
  -3   8   2 28227.4 1251.81  10
   3   8  -2 28025.2 1144.84   8
  -3   8   1 23162.8 1007.74  12
  -3   8   1 21006.9 1044.43  17
  -3   8   1 21282.8 1051.07  10
  -3   8   1 22888.9 1001.20   9
   3   8  -1 22852.4 1005.14   8
  -3   8   0 7962.47 556.750  12
  -3   8   0 8085.04 619.629  17
  -3   8   0 7954.18 587.864  10
  -3   8   0 8083.29 560.172   9
   3   8   0 7439.46 533.334   8
  -3   8  -1 16147.7 815.085  12
  -3   8  -1 17186.4 934.434  17
  -3   8  -1 15637.4 815.297  10
  -3   8  -1 16190.7 818.924   9
   3   8   1 13642.9 767.516   8
  -3   8  -2 12389.4 691.585  12
  -3   8  -2 13058.5 783.772  17
  -3   8  -2 13127.6 709.953   9
  -3   8  -3 5706.39 417.256  12
  -3   8  -3 6333.11 480.369  17
  -3   8  -3 5691.66 425.327   9
  -3   8  -4 7551.03 454.880  17
  -3   8  -4 7694.66 427.666   9
  -3   9   6 3963.11 296.516  13
  -3   9   6 3552.28 305.337  12
  -3   9   6 3214.37 309.281  10
  -3   9   6 3985.94 297.825  15
  -3   9   5 8318.47 481.191  13
  -3   9   5 8142.64 526.988  12
  -3   9   5 7459.36 551.985  10
  -3   9   5 8089.04 478.842  15
   3   9  -5 7193.62 454.911   8
  -3   9   4 27369.8 1046.18  13
  -3   9   4 27615.6 1093.83  12
  -3   9   4 24223.0 1030.69  17
  -3   9   4 26346.4 1172.94  10
  -3   9   4 28074.5 1057.45  15
   3   9  -4 23874.6 1008.61   8
  -3   9   3 44293.1 1483.83  12
  -3   9   3 38873.4 1473.90  17
  -3   9   3 43355.0 1606.45  10
   3   9  -3 40468.5 1440.46   8
   3   9  -2 597.486 171.193   8
  -3   9   2 477.845 143.682  12
  -3   9   2 359.006 147.126  17
  -3   9   2 512.019 173.784  10
  -3   9   1 5268.28 429.123  12
  -3   9   1 4761.28 460.572  17
  -3   9   1 4836.68 469.378  10
   3   9  -1 5176.12 431.582   8
  -3   9   0 14872.4 746.860  12
  -3   9   0 14278.6 830.624  17
  -3   9   0 13955.6 776.491  10
  -3   9   0 15267.3 775.105   9
   3   9   0 14636.9 755.519   8
  -3   9  -1 11068.1 616.048  12
  -3   9  -1 11139.0 700.266  17
  -3   9  -1 10519.3 622.068   9
   3   9   1 10539.1 612.453   8
  -3   9  -2 5862.88 413.327  12
  -3   9  -2 6463.13 498.223  17
  -3   9  -2 6350.82 443.063   9
  -3   9  -3 7450.69 471.500  17
  -3   9  -3 7255.63 428.532   9
  -3  10   5 13431.3 560.017  13
  -3  10   5 12204.7 640.839  10
  -3  10   5 12740.1 549.408  15
  -3  10   4 23940.8 875.391  13
  -3  10   4 22439.8 881.256  12
  -3  10   4 23245.2 994.766  10
  -3  10   4 23576.9 869.182  15
   3  10  -3 765.108 154.939   8
  -3  10   3 815.902 157.612  13
  -3  10   3 950.675 172.947  12
  -3  10   3 759.108 167.981  17
  -3  10   3 1004.30 210.537  10
  -3  10   3 1042.37 178.010  15
  -3  10   2 6095.72 418.204  12
  -3  10   2 5004.70 438.289  17
  -3  10   2 5537.34 466.485  10
   3  10  -2 5285.77 408.799   8
  -3  10   1 36617.3 1207.17  12
  -3  10   1 33136.3 1305.60  17
  -3  10   1 32755.8 1273.30  10
   3  10  -1 33736.2 1217.99   8
  -3  10   0 47070.7 1398.92  12
  -3  10   0 42568.6 1529.13  17
  -3  10   0 41223.8 1421.42  10
   3  10   0 44356.7 1435.93   8
  -3  10  -1 18101.2 846.668  17
  -3  10  -1 17654.0 761.316   9
  -3  10  -2 5432.83 394.552  17
  -3  10  -2 5565.27 361.319   9
  -3  11   3 8150.56 409.088  13
  -3  11   3 6730.66 420.936  17
  -3  11   3 8049.70 485.505  10
  -3  11   3 7648.12 399.281  15
   3  11  -3 6702.78 394.324   8
  -3  11   2 4440.76 357.676  17
  -3  11   2 4600.62 364.984  10
   3  11  -2 4482.65 323.954   8
  -3  11   1 2253.38 263.242  17
   3  11  -1 2335.10 236.743   8
   3  11   0 149.581 77.2581   8
  -3  11   0 199.291 90.4525  17
  -3  11  -1 5994.66 385.782  17
   4 -10  -4 6938.08 391.975   7
   4 -10  -4 7460.87 428.924   5
   4 -10  -3 755.851 148.246   5
   4 -10  -3 636.759 126.618   7
   4 -10  -2 1342.76 192.688   5
   4 -10  -2 1410.82 197.340  20
   4 -10  -2 1521.00 211.106  18
   4 -10  -1 20528.2 846.062  20
   4 -10  -1 20895.5 881.175  18
   4 -10  -1 19261.2 796.215   5
   4 -10   0 18153.4 769.065  20
   4 -10   0 18307.7 783.632  18
   4  -9  -5 5171.50 362.924   7
   4  -9  -5 5334.18 380.107   5
   4  -9  -4 25738.0 978.647   7
   4  -9  -4 26178.7 1021.35   5
   4  -9  -3 15943.0 732.801   7
   4  -9  -3 16014.5 774.054  20
   4  -9  -3 15514.7 768.866   5
   4  -9  -2 24855.2 1034.63  20
   4  -9  -2 22858.0 912.345   7
   4  -9  -2 23117.2 992.016   5
   4  -9  -1 33886.9 1245.88  20
   4  -9  -1 31607.3 1156.63   5
   4  -9   0 36122.3 1309.23  20
   4  -9   0 34280.5 1193.34  14
   4  -9   1 9229.14 560.754  20
   4  -9   1 10214.0 585.610  18
   4  -9   1 12346.6 598.682  15
   4  -9   1 10346.2 561.594  14
   4  -9   1 11908.8 587.261  13
   4  -9   2 39599.0 1205.46  15
   4  -9   2 39567.3 1203.09  13
   4  -8  -6 3800.02 311.760   7
   4  -8  -6 3862.38 316.673   5
   4  -8  -5 4014.81 353.298   7
   4  -8  -5 3904.81 359.725   5
   4  -8  -4 4737.91 400.791   7
   4  -8  -4 4821.29 416.204   5
   4  -8  -3 7360.31 533.085  20
   4  -8  -3 6789.15 481.425   7
   4  -8  -3 5350.24 411.336  14
   4  -8  -3 6629.91 504.984   5
   4  -8  -2 1972.00 283.230   5
   4  -8  -2 1430.26 211.665   7
   4  -8  -2 1569.76 260.724  20
   4  -8  -2 1503.51 233.131  14
   4  -8  -1 7624.95 582.028  20
   4  -8  -1 7616.83 541.579  14
   4  -8  -1 6887.06 519.780   5
   4  -8   0 21295.1 1039.26  20
   4  -8   0 23859.4 1006.56  15
   4  -8   0 22196.6 1001.77  14
   4  -8   0 23550.8 994.858  13
   4  -8   1 10947.3 676.642  20
   4  -8   1 11848.0 703.677  18
   4  -8   1 11398.2 681.815  14
   4  -8   1 12919.7 681.459  13
   4  -8   2 14975.7 704.713  18
   4  -8   2 17170.5 741.468  15
   4  -8   2 17372.7 742.839  13
   4  -8   3 40811.8 1273.09  14
   4  -7  -7 7279.79 423.811   7
   4  -7  -7 6731.66 399.406   5
   4  -7  -6 24042.5 954.896   7
   4  -7  -6 23810.3 965.278   5
   4  -7  -5 5824.01 446.800   7
   4  -7  -5 5818.81 461.081   5
   4  -7  -4 22718.4 983.066   7
   4  -7  -4 23486.9 1010.46  20
   4  -7  -4 21402.8 950.752  14
   4  -7  -4 23002.3 1018.69   5
   4  -7  -3 4233.95 417.475  20
   4  -7  -3 4587.86 400.892   7
   4  -7  -3 4817.27 414.088  14
   4  -7  -3 4902.85 438.155   5
   4  -7  -2 21613.5 935.311   7
   4  -7  -2 24101.1 1097.84  20
   4  -7  -2 24054.8 1048.67  14
   4  -7  -2 20923.7 1001.07   5
   4  -7  -1 1816.04 257.914  13
   4  -7  -1 1777.99 258.751   5
   4  -7  -1 1216.92 249.728  20
   4  -7  -1 1882.48 273.144  15
   4  -7  -1 1207.21 244.081  14
   4  -7   0 3622.34 404.795  20
   4  -7   0 2754.17 310.445   6
   4  -7   0 4311.92 396.910  15
   4  -7   0 3921.80 383.011  13
   4  -7   0 3030.75 327.203   5
   4  -7   1 4569.41 442.659  20
   4  -7   1 3762.69 370.629   6
   4  -7   1 5219.00 445.613  15
   4  -7   1 5409.77 486.889  18
   4  -7   1 5642.52 460.757  13
   4  -7   2 5903.92 445.460  20
   4  -7   2 6928.46 489.260  18
   4  -7   2 4652.86 405.172   6
   4  -7   2 4205.50 390.890  16
   4  -7   2 7550.03 512.440  15
   4  -7   2 7423.27 505.153  13
   4  -7   3 22685.8 911.605   6
   4  -7   3 23709.5 942.013  16
   4  -7   3 28731.2 989.167  15
   4  -7   3 27804.1 975.173  13
   4  -6  -8 2524.66 224.280   7
   4  -6  -7 4588.87 357.529   7
  -4  -6   7 4531.96 394.696  21
   4  -6  -7 4246.39 343.813   5
   4  -6  -6 2737.61 303.548   7
   4  -6  -6 2470.61 288.319   5
   4  -6  -5 24856.3 1054.27   7
   4  -6  -5 24771.5 1084.69   5
   4  -6  -4 27504.2 1117.70   7
   4  -6  -4 28194.5 1101.64   6
   4  -6  -4 25847.7 1131.36  20
   4  -6  -4 31076.5 1155.71  14
   4  -6  -4 28208.1 1161.32   5
   4  -6  -3 65917.6 2217.81  20
   4  -6  -3 72148.7 2137.81   7
   4  -6  -3 76417.5 2156.73   6
   4  -6  -3 80405.0 2250.45  14
   4  -6  -3 71003.6 2209.57   5
   4  -6  -2 35029.7 1407.77  20
   4  -6  -2 37237.6 1365.86   6
   4  -6  -2 36547.8 1378.57  14
   4  -6  -2 35542.4 1357.10   5
   4  -6  -1 14826.8 857.754  20
   4  -6  -1 15012.8 778.840  15
   4  -6  -1 16583.2 1678.24   3
   4  -6  -1 16317.6 858.802  14
   4  -6  -1 16092.7 824.115   6
   4  -6  -1 14317.6 785.692   5
   4  -6  -1 14760.5 770.388  13
   4  -6   0 8040.96 580.062   6
   4  -6   0 7902.42 550.136  15
   4  -6   0 6727.21 517.159  16
   4  -6   0 8060.20 552.940  13
   4  -6   1 3681.84 418.634  18
   4  -6   1 3012.26 354.809  16
   4  -6   1 2990.62 358.953   6
   4  -6   1 3663.56 374.352  15
   4  -6   1 3661.36 378.752  13
   4  -6   2 42457.4 1558.01  20
   4  -6   2 47765.2 1700.62  16
   4  -6   2 48249.2 1651.09  18
   4  -6   2 46583.3 1685.13   6
   4  -6   2 51818.1 1673.23  15
   4  -6   2 52115.9 1670.59  13
   4  -6   3 4726.08 426.814   6
   4  -6   3 4780.71 366.695  18
   4  -6   3 4559.70 414.553  16
   4  -6   3 5150.55 404.874  15
   4  -6   3 5026.73 398.367  13
   4  -6   4 3333.76 297.997   6
   4  -6   4 3681.03 317.964  16
   4  -5  -8-1.88127 40.7534   5
   4  -5  -8-6.81886 69.7553   7
  -4  -5   8-30.7095 69.8077  21
   4  -5  -7 3199.58 318.887   7
   4  -5  -7 3511.95 323.999   5
   4  -5  -6 8949.98 573.697   7
   4  -5  -6 9055.03 587.572   5
   4  -5  -6 9702.04 611.375  14
   4  -5  -5 16828.4 841.525   7
   4  -5  -5 18650.2 890.916   6
   4  -5  -5 17843.0 888.267   5
   4  -5  -5 19003.3 879.795  14
   4  -5  -4 393295. 9316.39   7
   4  -5  -4 411437. 9397.24  20
   4  -5  -4 416522. 9390.20   6
   4  -5  -4 400598. 9375.85   5
   4  -5  -4 437523. 9396.41  14
  -4  -5   4 425451. 11983.5   2
   4  -5  -3 76247.9 2166.26   7
   4  -5  -3 73660.7 2247.46  20
   4  -5  -3 80378.1 2256.44   6
   4  -5  -3 76291.0 2225.88  14
   4  -5  -3 70874.3 2202.74   5
   4  -5  -2 43757.7 1545.85  20
   4  -5  -2 44666.0 1525.01   6
   4  -5  -2 44074.5 1445.48  15
   4  -5  -2 41976.7 2667.61   3
   4  -5  -2 43256.2 1521.50  14
   4  -5  -2 41295.7 1476.39   5
   4  -5  -2 42087.1 1423.85  13
   4  -5  -1 75332.4 2326.17  20
   4  -5  -1 83352.6 2361.31   6
   4  -5  -1 74033.1 2234.83  16
   4  -5  -1 74229.8 2179.76  15
   4  -5  -1 81149.9 3922.83   3
   4  -5  -1 76076.9 2316.54  14
   4  -5  -1 74982.6 2218.04   5
   4  -5  -1 74043.0 2176.02  13
   4  -5   0 16841.3 901.263  20
   4  -5   0 16497.0 894.264   6
   4  -5   0 16359.9 848.049  16
   4  -5   0 18026.2 844.470  15
   4  -5   0 16449.7 1732.78   3
   4  -5   0 17755.6 833.119  13
   4  -5   1 30552.5 1293.43  18
   4  -5   1 31147.9 1320.45   6
   4  -5   1 29938.7 1284.33  16
   4  -5   1 30534.4 1205.49  15
   4  -5   1 30162.6 1198.06  13
   4  -5   2 17408.9 889.246  18
   4  -5   2 17383.2 962.199  16
   4  -5   2 17629.9 963.259   6
   4  -5   2 18793.9 890.136  15
   4  -5   2 16625.8 843.581  13
   4  -5   3 18734.2 839.441  18
   4  -5   3 19519.9 997.422   6
   4  -5   3 19911.9 995.541  16
   4  -5   3 19472.4 880.104  15
   4  -5   3 19598.3 878.263  13
   4  -5   4 5739.62 456.037   6
   4  -5   4 6781.56 489.237  16
   4  -5   4 5853.55 392.010  15
   4  -5   4 6474.51 405.254  13
   4  -4  -8 1157.04 173.206   5
   4  -4  -8 993.871 168.030   7
   4  -4  -7 7792.95 521.203   7
   4  -4  -7 7728.73 527.966   5
   4  -4  -7 8249.17 561.374  14
   4  -4  -6 20490.7 928.733   7
   4  -4  -6 20880.2 1012.01   6
   4  -4  -6 21458.4 966.259   5
   4  -4  -6 22699.1 1006.40  14
   4  -4  -5 218038. 5424.62   7
   4  -4  -5 225738. 5557.70   6
   4  -4  -5 229639. 5502.98   5
   4  -4  -5 231078. 5506.85  14
   4  -4  -4 30695.7 1162.57   7
   4  -4  -4 32714.4 1236.87   6
   4  -4  -4 32558.1 1227.49   5
   4  -4  -4 32085.3 1195.96  14
  -4  -4   3 229137. 7641.72   2
   4  -4  -3 255586. 5904.20   7
   4  -4  -3 271754. 6060.13  20
   4  -4  -3 253196. 5996.47  18
   4  -4  -3 253038. 6034.87   6
   4  -4  -3 252174. 5985.33  16
   4  -4  -3 248782. 5972.46   5
   4  -4  -3 245774. 5957.75  14
   4  -4  -2 10961.9 639.673  20
   4  -4  -2 10581.4 647.786   6
   4  -4  -2 10612.0 606.038  16
   4  -4  -2 10831.2 563.310  15
   4  -4  -2 10819.7 1277.08   3
   4  -4  -2 11467.7 645.230  14
   4  -4  -2 10471.1 603.618   5
   4  -4  -2 10300.6 549.464  13
   4  -4  -1 1883.77 230.831  13
   4  -4  -1 2205.01 263.079   5
   4  -4  -1 1637.20 505.973   3
   4  -4  -1 2010.76 274.754  20
   4  -4  -1 1443.58 229.784  16
   4  -4  -1 2190.00 286.748   6
   4  -4   0 27751.3 1160.11  20
   4  -4   0 28796.0 1208.39  18
   4  -4   0 28787.8 1204.07   6
   4  -4   0 25955.5 1127.53  16
   4  -4   0 26893.6 1051.63  15
   4  -4   0 25959.3 2139.65   3
   4  -4   0 27021.5 1049.16  13
   4  -4   1 22526.9 1073.37  22
   4  -4   1 23035.2 1029.97  20
   4  -4   1 24806.4 1105.30  18
   4  -4   1 23599.2 1127.51   6
   4  -4   1 22844.8 1097.86  16
   4  -4   1 23978.0 992.356  15
   4  -4   1 22008.1 2064.31   3
   4  -4   1 23286.4 978.805  13
   4  -4   2 97760.9 2914.78  22
   4  -4   2 97912.3 2849.69  18
   4  -4   2 104222. 3047.71   6
   4  -4   2 102939. 3024.76  16
   4  -4   2 99950.5 2775.40  15
   4  -4   2 100598. 2774.66  13
   4  -4   3 31496.9 1213.92  18
   4  -4   3 34501.6 1317.12  22
   4  -4   3 35272.8 1465.82   6
   4  -4   3 36997.3 1481.04  16
   4  -4   3 33500.1 1249.50  15
   4  -4   3 33778.7 1247.00  13
   4  -4   4 4867.56 393.268  22
   4  -4   4 5203.93 457.956   6
   4  -4   4 4690.21 437.931  16
   4  -4   5 14206.7 657.977   6
   4  -4   5 15471.9 678.212  16
   4  -3  -9 32240.3 1018.88   7
   4  -3  -8 23638.3 933.361   7
   4  -3  -8 22196.7 911.404   5
   4  -3  -8 23534.2 977.230  14
   4  -3  -7 5746.56 450.240   7
   4  -3  -7 5618.13 446.701   5
   4  -3  -7 4997.67 453.165  14
   4  -3  -6 19509.8 900.627   7
   4  -3  -6 20083.2 1009.56   6
   4  -3  -6 20544.6 949.095   5
   4  -3  -6 20925.2 990.482  14
   4  -3  -5 110940. 3024.22   7
   4  -3  -5 113954. 3165.75   6
   4  -3  -5 112291. 3053.64  16
   4  -3  -5 117131. 3117.22   5
   4  -3  -5 119499. 3127.40  14
   4  -3  -4 233925. 5612.63   7
   4  -3  -4 243775. 5751.07   6
   4  -3  -4 245459. 5687.51  16
   4  -3  -4 239960. 5691.06   5
   4  -3  -4 235753. 5666.65  14
   4  -3  -3 70987.1 2003.76  16
   4  -3  -3 69183.2 2038.48  20
   4  -3  -3 66673.3 2025.39   6
   4  -3  -3 67135.3 1970.34  18
   4  -3  -3 66230.5 1981.39   5
   4  -3  -3 71610.2 2013.51  14
   4  -3  -2 25928.5 1030.21  20
   4  -3  -2 27405.1 1082.87  18
   4  -3  -2 24875.8 1016.79   6
   4  -3  -2 25219.1 1021.54  16
   4  -3  -2 26487.2 1874.63   3
   4  -3  -2 24865.3 970.376   5
   4  -3  -2 24812.6 998.798  14
   4  -3  -1 3729.07 720.546   3
   4  -3  -1 3162.66 321.145  20
   4  -3  -1 3627.99 369.544  18
   4  -3  -1 2874.86 330.677   6
   4  -3  -1 3589.41 342.669  16
   4  -3  -1 3047.26 272.220  15
   4  -3  -1 2866.63 263.549  13
   4  -3   0 50402.8 1671.61  22
   4  -3   0 49338.2 1633.40  20
   4  -3   0 51480.2 1715.71  18
   4  -3   0 53160.9 1741.01   6
   4  -3   0 48570.7 1669.27  16
   4  -3   0 48956.8 1515.88  15
   4  -3   0 50491.3 2947.74   3
   4  -3   0 47704.7 1501.84  13
   4  -3   1 111384. 3011.05  22
   4  -3   1 109106. 3023.15  18
   4  -3   1 108869. 3112.96   6
   4  -3   1 106424. 3077.78  16
   4  -3   1 105822. 2829.03  15
   4  -3   1 112402. 4923.29   3
   4  -3   1 105573. 2822.59  13
   4  -3   2 7525.46 556.690  18
   4  -3   2 8439.07 661.842   6
   4  -3   2 8968.93 675.372  16
   4  -3   2 7701.81 586.618  22
   4  -3   3 98306.7 2777.88  22
   4  -3   3 92046.1 2628.36  18
   4  -3   3 98630.9 2964.66   6
   4  -3   3 95804.6 2923.58  16
   4  -3   4 6382.27 465.016  22
   4  -3   4 6080.69 527.235   6
   4  -3   4 5719.23 507.095  16
   4  -3   5 540.131 112.219  22
  -4  -3  -5 1012.66 169.546  17
   4  -3   5 603.973 143.746  16
   4  -3   5 768.040 163.374   6
   4  -2  -9 16097.6 670.572   7
   4  -2  -8 6772.93 476.264   7
   4  -2  -8 7273.12 530.479  14
   4  -2  -7 12103.7 671.065   7
   4  -2  -7 12523.5 713.600   5
   4  -2  -7 12381.4 746.837  14
   4  -2  -6 5161.51 437.529   7
   4  -2  -6 5748.61 520.188   6
   4  -2  -6 5605.30 469.256  16
   4  -2  -6 5854.31 485.323   5
   4  -2  -6 5505.78 482.678  14
   4  -2  -5 32571.4 1206.70   7
   4  -2  -5 35225.9 1339.36   6
   4  -2  -5 33562.1 1270.82  16
   4  -2  -5 34950.7 1286.94   5
   4  -2  -5 33940.8 1286.75  14
   4  -2  -4 12146.8 608.948   7
  -4  -2   4 11981.9 1212.58   4
   4  -2  -4 12089.7 665.615   6
   4  -2  -4 11982.1 646.790  16
   4  -2  -4 13263.3 681.366   5
   4  -2  -4 12129.4 640.774  14
   4  -2  -3 29572.8 1074.15  20
   4  -2  -3 26965.6 1056.31   6
   4  -2  -3 26212.4 1034.95  16
   4  -2  -3 26993.1 994.180  18
   4  -2  -3 27599.8 1024.96   5
   4  -2  -3 27941.0 1028.00  14
   4  -2  -2 5145.15 768.699   3
   4  -2  -2 5074.24 398.195  18
   4  -2  -2 4649.99 380.706   6
   4  -2  -2 4542.17 378.997  16
   4  -2  -2 5607.15 402.692  20
   4  -2  -2 4533.53 341.919   5
   4  -2  -2 4825.11 372.195  14
   4  -2  -1 12446.3 639.569  20
   4  -2  -1 13294.8 696.769  18
   4  -2  -1 12472.8 677.596   6
   4  -2  -1 12207.4 668.492  16
   4  -2  -1 12733.0 662.893  22
   4  -2  -1 12920.1 1278.43   3
   4  -2  -1 12279.2 650.312  14
   4  -2   0 10321.6 608.128  22
   4  -2   0 10159.6 568.379  20
   4  -2   0 11235.8 649.189  18
   4  -2   0 9947.99 633.523   6
   4  -2   0 9402.11 610.229  16
   4  -2   0 9990.54 1205.15   3
   4  -2   1 20192.2 936.696  22
   4  -2   1 20192.7 946.323  18
   4  -2   1 20640.0 1003.07   6
   4  -2   1 19942.5 990.707  16
   4  -2   1 19711.9 1822.81   3
   4  -2   2 56655.0 1913.03  22
   4  -2   2 56220.2 1847.94  18
   4  -2   2 58730.3 2031.12   6
   4  -2   2 55670.7 1996.76  16
   4  -2   2 57830.3 3510.60   3
   4  -2   3 10268.5 675.971  22
   4  -2   3 8779.79 564.688  18
   4  -2   3 9483.38 720.413   6
   4  -2   3 10927.8 751.601  16
   4  -2   4 2547.53 318.309  22
   4  -2   4 2154.98 315.008  16
   4  -2   4 2382.99 343.401   6
   4  -2   5 11149.1 551.390  22
  -4  -2  -5 9115.17 483.326  19
  -4  -2  -5 11941.7 609.983  17
   4  -2   5 9879.87 600.250   6
   4  -2   5 10517.4 588.698  16
   4  -1  -9 12907.3 588.372   7
   4  -1  -9 9390.05 542.745  14
   4  -1  -8 28636.8 1107.21   7
   4  -1  -8 29240.4 1187.55  14
   4  -1  -7 36678.4 1354.82   7
  -4  -1   7 36890.9 1389.59  11
   4  -1  -7 35389.8 1396.86  16
   4  -1  -7 35932.6 1364.24   5
   4  -1  -7 37325.6 1458.69  14
   4  -1  -6 2652.62 306.536   7
   4  -1  -6 3308.55 388.165   6
  -4  -1   6 3100.24 347.851  11
   4  -1  -6 3175.94 363.623  16
  -4  -1   6 2228.47 635.595   4
   4  -1  -6 3174.61 366.847   5
   4  -1  -6 3322.14 378.434  14
   4  -1  -5 27391.5 1047.80   7
  -4  -1   5 28427.3 2109.31   4
   4  -1  -5 27536.6 1155.37   6
  -4  -1   5 27176.2 1092.30  11
   4  -1  -5 27543.9 1127.03  16
   4  -1  -5 30692.4 1148.47   5
   4  -1  -5 27757.4 1123.81  14
   4  -1  -4 15759.6 687.623   7
  -4  -1   4 16462.5 1455.67   4
  -4  -1   4 15077.0 707.722  11
   4  -1  -4 14629.8 738.628   6
   4  -1  -4 15819.5 760.683  16
   4  -1  -4 16354.5 750.652   5
   4  -1  -4 16578.8 753.844  14
  -4  -1   3 69373.4 1909.90  11
   4  -1  -3 66757.3 1896.22  18
   4  -1  -3 68374.5 1974.36   6
   4  -1  -3 69039.8 1978.52  16
   4  -1  -3 71429.1 1946.05   5
   4  -1  -3 68289.7 1949.15  14
   4  -1  -2 76928.8 2057.08  20
   4  -1  -2 72975.4 2062.97   6
   4  -1  -2 71794.6 2073.70  16
   4  -1  -2 72082.1 3135.88   3
   4  -1  -2 74256.1 2061.51  18
   4  -1  -2 71478.9 2021.21  14
   4  -1  -1 34160.2 1194.40  22
   4  -1  -1 33793.5 1160.92  20
   4  -1  -1 37199.5 1268.74  18
   4  -1  -1 34922.2 1244.60   6
   4  -1  -1 35198.5 1244.74  16
   4  -1  -1 35031.2 2101.69   3
   4  -1  -1 34953.8 1194.66  14
   4  -1   0 58339.1 1798.32  22
   4  -1   0 60305.2 1853.62  18
   4  -1   0 59620.7 1874.59   6
   4  -1   0 58913.8 1869.42  16
   4  -1   0 57849.0 2984.95   3
   4  -1   1 79520.0 2388.84  22
   4  -1   1 83490.9 2393.45  18
   4  -1   1 80960.5 2464.11   6
   4  -1   1 83827.1 2492.89  16
   4  -1   1 81562.4 3899.77   3
   4  -1   2 139912. 3680.24  18
   4  -1   2 143385. 3783.97  22
   4  -1   2 141730. 3880.99   6
   4  -1   2 140939. 3878.70  16
   4  -1   2 139175. 5789.17   3
   4  -1   3 13591.4 802.946  22
   4  -1   3 11587.6 670.809  18
   4  -1   3 12073.3 809.535   6
   4  -1   3 14110.8 851.115  16
   4  -1   4 277.336 136.926  22
   4  -1   4 167.925 110.700  16
   4  -1   4 299.560 161.523   6
  -4  -1  -5 2478.60 252.025  19
  -4  -1  -5 2875.00 291.376  17
   4  -1   5 2545.48 299.824   6
   4  -1   5 2666.35 277.030  22
   4  -1   5 2773.17 288.046  16
   4   0  -9 22380.2 844.971   7
  -4   0   9 21258.2 849.801  11
   4   0  -9 19734.6 857.927  14
  -4   0   8 3430.50 331.679  13
   4   0  -8 3794.17 371.582   7
  -4   0   8 3533.43 373.720  11
  -4   0   8 3897.09 348.104  15
   4   0  -8 3793.71 392.315  14
  -4   0   7 17410.4 842.816  13
   4   0  -7 16902.4 854.695   7
  -4   0   7 17606.0 911.484  11
   4   0  -7 16818.3 918.522  16
  -4   0   7 17879.4 850.450  15
   4   0  -7 18053.9 957.700  14
  -4   0   6 75426.7 2191.90  13
   4   0  -6 72149.4 2222.01   7
   4   0  -6 75249.2 2365.34   6
  -4   0   6 74839.8 2315.54  11
   4   0  -6 76849.2 2373.38  16
   4   0  -6 74025.0 2320.60   5
  -4   0   6 76791.2 2204.59  15
   4   0  -6 78495.9 2372.91  14
   4   0  -5 88674.4 2476.34   7
  -4   0   5 100946. 4250.91   4
   4   0  -5 90290.0 2621.54   6
  -4   0   5 88520.7 2563.68  11
   4   0  -5 96691.3 2590.54   5
   4   0  -5 93845.6 2616.42  14
   4   0  -5 91515.7 2620.08  16
   4   0  -4 31675.3 1083.58   7
  -4   0   4 33947.2 2107.30   4
  -4   0   4 32451.2 1162.50  11
   4   0  -4 31051.7 1175.32   6
   4   0  -4 33036.9 1203.25  16
   4   0  -4 34380.6 1177.56   5
   4   0  -4 33200.4 1193.58  14
  -4   0   3 4164.48 332.169  11
   4   0  -3 3643.03 303.384  18
   4   0  -3 4072.48 344.430   6
   4   0  -3 4480.02 372.053  16
  -4   0   3 4314.04 658.678   4
   4   0  -3 4492.89 334.839   5
   4   0  -3 4287.36 342.489  14
   4   0  -2 56198.2 1663.21  18
  -4   0   2 60606.7 2622.10   4
   4   0  -2 53444.3 1647.63   6
   4   0  -2 56974.2 1710.11  16
  -4   0   2 58067.4 1643.59  10
   4   0  -2 55288.1 2603.97   3
   4   0  -2 53458.8 1608.13  14
   4   0  -1 118695. 3153.96  22
   4   0  -1 138017. 3302.00  18
  -4   0   1 112969. 4224.17   4
   4   0  -1 130379. 3267.27   6
   4   0  -1 132561. 3301.47  16
   4   0  -1 131058. 4535.88   3
   4   0  -1 126451. 3167.88  14
   4   0   0 62138.7 1848.62  22
   4   0   0 68173.3 1938.76  18
  -4   0   0 62387.9 2951.14   4
   4   0   0 60672.9 1901.39   6
   4   0   0 62103.4 1925.45  16
   4   0   0 62427.4 3013.44   3
   4   0   0 61778.9 1802.06  14
   4   0   1 313920. 7131.92  22
   4   0   1 299490. 7127.41  18
   4   0   1 299652. 7185.82   6
   4   0   1 305221. 7223.49  16
   4   0   1 304614. 9137.33   3
   4   0   2 147897. 3738.61  22
   4   0   2 130755. 3585.76  18
   4   0   2 135530. 3768.36   6
   4   0   2 139762. 3793.44  16
   4   0   2 137855. 5610.47   3
   4   0   3 270.228 107.013  18
   4   0   3 481.592 177.618  22
   4   0   3 780.066 198.514   6
   4   0   4 2476.55 316.094  22
  -4   0  -4 2308.72 310.648  17
   4   0   4 2145.36 304.279  16
   4   0   4 2259.08 317.026   6
  -4   0  -5 489.296 114.914  12
   4   0   5 635.026 153.192  22
  -4   0  -5 219.749 105.786  17
  -4   0  -5 333.964 102.250  19
   4   0   5 239.803 128.609   6
  -4   1   9 12075.8 563.598  13
   4   1  -9 11895.9 585.156   7
  -4   1   9 12366.5 622.339  11
  -4   1   9 11596.2 555.592  15
   4   1  -9 11652.5 616.299  14
  -4   1   8 28223.1 1092.16  13
   4   1  -8 28774.3 1137.00   7
  -4   1   8 28346.1 1177.85  11
  -4   1   8 27964.8 1088.42  15
   4   1  -8 29614.6 1231.67  14
  -4   1   7 34836.5 1297.64  13
   4   1  -7 36336.9 1374.37   7
  -4   1   7 35955.3 1428.51  11
   4   1  -7 35836.9 1456.84  16
  -4   1   7 34406.5 1293.29  15
   4   1  -7 37231.0 1487.81  14
  -4   1   6 3211.17 331.601  13
   4   1  -6 2331.53 314.819   7
  -4   1   6 3045.21 342.293  12
  -4   1   6 3069.11 369.541  11
   4   1  -6 3047.87 376.861  16
  -4   1   6 3113.30 746.847   4
   4   1  -6 3232.00 367.143   5
  -4   1   6 3139.24 323.669  15
   4   1  -6 3215.72 378.723  14
  -4   1   5 27606.2 1032.87  13
   4   1  -5 27362.3 1045.93   7
  -4   1   5 26506.8 1067.30  12
  -4   1   5 31149.3 2185.93   4
   4   1  -5 26023.4 1120.53   6
  -4   1   5 28602.1 1138.82  11
   4   1  -5 27308.1 1153.76  16
   4   1  -5 27837.5 1118.63   5
  -4   1   5 27401.4 1030.26  15
   4   1  -5 28189.5 1150.56  14
   4   1  -4 16060.9 690.079   7
  -4   1   4 14813.7 690.953  12
   4   1  -4 15219.2 749.257   6
  -4   1   4 17423.2 1468.58   4
  -4   1   4 16068.1 755.123  11
   4   1  -4 16333.0 789.756  16
   4   1  -4 14486.3 722.391   5
   4   1  -4 16476.8 768.704  14
  -4   1   3 64125.1 1870.20  12
  -4   1   3 68292.8 1985.80  11
   4   1  -3 70735.0 1981.04   6
   4   1  -3 72447.2 1958.22  18
   4   1  -3 71485.7 2037.12  16
  -4   1   3 71133.0 3100.80   4
   4   1  -3 70240.1 1921.26   5
   4   1  -3 71060.2 1958.66  14
   4   1  -2 74722.5 2041.54  18
  -4   1   2 71000.3 1951.89  12
   4   1  -2 73708.9 2027.21   6
  -4   1   2 77886.4 3139.24   4
   4   1  -2 73076.8 2077.54  16
  -4   1   2 73173.6 2030.90  10
   4   1  -2 69885.5 1947.79  14
  -4   1   1 34628.4 1162.16  12
   4   1  -1 35277.1 1219.38  18
   4   1  -1 35888.5 1208.37   6
  -4   1   1 39934.6 2149.73   4
   4   1  -1 34762.7 1230.18  16
   4   1  -1 38639.7 2044.87   3
   4   1  -1 33124.2 1118.92  22
   4   1   0 60537.2 1802.48  18
   4   1   0 56512.3 1714.22  22
  -4   1   0 56820.2 1725.45  12
  -4   1   0 58438.7 1714.03  19
  -4   1   0 55631.7 1725.01  17
   4   1   0 56763.8 1770.56   6
   4   1   0 58027.8 1801.93  16
   4   1   0 58156.2 2765.79   3
  -4   1  -1 78153.2 2287.56  12
  -4   1  -1 80022.1 2297.84  19
   4   1   1 84566.0 2360.48  18
  -4   1  -1 81327.2 2343.98  17
   4   1   1 81638.7 2384.06   6
   4   1   1 82975.6 2408.68  16
   4   1   1 80079.1 3633.19   3
   4   1   1 82314.1 2342.75  22
   4   1   2 147916. 3782.24  22
  -4   1  -2 140018. 3694.77  19
   4   1   2 145029. 3667.59  18
  -4   1  -2 138106. 3721.80  17
   4   1   2 136128. 3779.59   6
   4   1   2 139092. 3788.78  16
  -4   1  -3 12430.1 735.391  19
   4   1   3 12186.6 661.849  18
  -4   1  -3 12421.2 762.694  17
   4   1   3 12256.9 772.292   6
   4   1   3 12020.5 749.431  16
   4   1   3 13031.3 790.709  22
   4   1   4 348.389 144.146  22
  -4   1  -4 1.44232 90.4249  19
  -4   1  -4 315.623 134.246  17
   4   1   4 104.737 115.656  16
   4   1   4 105.388 89.0402   6
   4   1   5 2830.50 288.411  22
  -4   1  -5 2316.88 255.253  12
  -4   1  -5 2781.19 276.998  19
  -4   1  -5 3018.88 301.315  17
  -4   1  -5 2701.12 269.154  10
  -4   2   9 15654.0 655.552  13
  -4   2   9 16673.2 734.336  11
  -4   2   9 15148.3 649.865  15
  -4   2   8 7434.39 491.757  13
   4   2  -8 7186.94 511.284   7
  -4   2   8 7599.65 548.542  11
  -4   2   8 7164.85 482.294  15
   4   2  -8 7113.67 554.109  14
  -4   2   7 11920.1 677.896  13
   4   2  -7 11645.4 700.769   7
  -4   2   7 11761.8 719.417  12
  -4   2   7 12388.3 767.208  11
   4   2  -7 12805.0 801.707  16
  -4   2   7 11710.3 671.825  15
   4   2  -7 13388.6 805.761  14
  -4   2   6 5365.79 428.599  13
   4   2  -6 4898.93 444.739   7
  -4   2   6 5824.34 493.534  12
  -4   2   6 5310.95 496.004  11
   4   2  -6 6427.55 555.867  16
  -4   2   6 5343.99 430.957  15
   4   2  -6 5617.46 504.747  14
  -4   2   5 33279.4 1183.90  13
   4   2  -5 31484.7 1200.94   7
  -4   2   5 34305.7 1266.06  12
  -4   2   5 36005.5 2405.31   4
   4   2  -5 32748.7 1282.79   6
  -4   2   5 34595.8 1304.88  11
   4   2  -5 33999.7 1342.42  16
  -4   2   5 33589.4 1188.38  15
   4   2  -5 35081.2 1325.76  14
   4   2  -4 11988.7 596.171   7
  -4   2   4 11526.5 581.157  13
  -4   2   4 11563.4 624.869  12
   4   2  -4 11823.5 646.080   6
  -4   2   4 12568.9 1273.46   4
  -4   2   4 11931.6 659.079  11
   4   2  -4 12296.5 679.676  16
   4   2  -4 11147.2 623.399   5
  -4   2   4 12074.1 593.135  15
   4   2  -4 12537.6 657.185  14
  -4   2   3 26382.8 990.532  12
   4   2  -3 27935.4 1015.79  18
  -4   2   3 25919.7 1049.79  11
  -4   2   3 28173.6 1862.47   4
  -4   2   3 27556.0 1029.17  10
   4   2  -3 28954.4 1083.78  16
   4   2  -3 27199.3 981.621   5
   4   2  -3 27412.1 1010.62   6
   4   2  -3 28073.1 1002.39  14
  -4   2   2 4702.50 363.387  12
   4   2  -2 4622.29 366.879  18
   4   2  -2 4924.46 357.214   6
  -4   2   2 4676.92 375.431  10
   4   2  -2 4917.14 385.509  16
  -4   2   2 4871.48 750.198   4
  -4   2   1 13024.3 650.097  12
   4   2  -1 12852.5 659.636  18
   4   2  -1 13044.6 625.490   6
  -4   2   1 13482.7 1257.76   4
   4   2  -1 13441.6 675.215  16
  -4   2   1 13432.7 685.000  10
   4   2  -1 12746.6 1088.12   3
   4   2   0 10044.3 547.443  22
  -4   2   0 10190.2 577.743  19
  -4   2   0 10399.3 593.480  12
   4   2   0 10430.7 602.948  18
  -4   2   0 9692.92 563.695  17
  -4   2   0 9845.31 1144.58   4
   4   2   0 10727.1 610.062  16
   4   2   0 10000.3 1087.12   1
   4   2   1 21113.6 922.063  22
  -4   2  -1 19363.8 905.401  12
  -4   2  -1 18983.9 899.504  19
   4   2   1 20040.8 922.661  18
  -4   2  -1 19805.9 913.360  17
   4   2   1 20702.6 928.829  16
   4   2   1 22237.4 1708.62   1
   4   2   2 58455.1 1918.77  22
  -4   2  -2 57563.4 1891.61  19
   4   2   2 59943.9 1858.21  18
  -4   2  -2 57539.6 1907.95  17
   4   2   2 55512.4 1869.06  16
   4   2   3 9799.79 669.283  22
  -4   2  -3 9498.81 650.018  19
  -4   2  -3 10392.0 680.217  17
   4   2   4 2068.91 293.614  22
  -4   2  -4 2532.77 304.126  19
  -4   2  -4 2306.75 303.901  17
   4   2   5 11666.1 598.047  22
  -4   2  -5 11479.3 573.318  19
  -4   2  -5 12351.4 613.109  17
  -4   3   9 32626.3 1113.28  11
  -4   3   8 22892.6 942.680  13
  -4   3   8 24560.2 1044.51  11
  -4   3   8 22895.9 940.050  15
   4   3  -8 22832.4 1040.98  14
   4   3  -7 5606.64 477.731   7
  -4   3   7 5362.05 438.782  13
  -4   3   7 5583.75 485.945  12
  -4   3   7 4907.26 482.505  11
  -4   3   7 5139.11 433.133  15
   4   3  -7 5830.94 514.140  14
   4   3  -6 18736.1 923.791   7
  -4   3   6 20199.5 910.173  13
  -4   3   6 20810.2 1000.36  12
  -4   3   6 19912.2 1006.96  11
   4   3  -6 21549.3 1067.63  16
  -4   3   6 19708.6 902.040  15
   4   3  -6 19710.4 996.897  14
   4   3  -5 107084. 3031.32   7
  -4   3   5 115487. 3009.44  13
  -4   3   5 113900. 3117.63  12
  -4   3   5 123136. 4945.06   4
  -4   3   5 112985. 3156.97  11
   4   3  -5 119338. 3242.00  16
  -4   3   5 115290. 3010.50  15
   4   3  -5 115549. 3149.10  14
   4   3  -4 227662. 5469.86   7
  -4   3   4 232300. 5445.84  13
  -4   3   4 224670. 5544.28  12
   4   3  -4 228654. 5519.33   6
  -4   3   4 243918. 5620.86  11
  -4   3   4 234764. 5588.81  10
   4   3  -4 240920. 5663.01  16
  -4   3   4 233478. 5453.20  15
   4   3  -4 227816. 5530.91  14
  -4   3   3 65744.4 1992.78  12
   4   3  -3 72375.9 2029.18  18
  -4   3   3 71614.8 2064.79  11
  -4   3   3 70482.2 3317.29   4
  -4   3   3 68810.4 2056.31  10
   4   3  -3 69610.0 2049.94  16
  -4   3   2 26789.9 1021.31  12
   4   3  -2 26350.6 1031.57  18
  -4   3   2 26415.8 1898.49   4
  -4   3   2 24378.7 1022.52  10
   4   3  -2 26956.5 1031.95  16
  -4   3   1 3254.09 323.878  12
   4   3  -1 3269.47 336.990  18
  -4   3   1 3497.42 315.185  17
  -4   3   1 3380.23 342.991  10
   4   3  -1 3402.00 325.639  16
  -4   3   1 3359.04 648.969   4
  -4   3   0 49206.4 1634.26  12
  -4   3   0 48759.3 1613.59  19
   4   3   0 48557.0 1627.92  18
  -4   3   0 46391.7 1576.60  17
  -4   3   0 50507.9 2791.44   4
   4   3   0 50932.9 1584.53  16
  -4   3   0 49301.6 1654.92  10
   4   3   0 52108.5 2784.77   1
   4   3   1 109878. 2861.39  22
  -4   3  -1 103338. 2938.63  12
  -4   3  -1 103250. 2914.17  19
   4   3   1 109477. 2941.88  18
   4   3   1 105670. 4486.85   1
  -4   3  -1 100385. 2906.90  17
  -4   3  -1 102204. 2946.70  10
   4   3   2 8017.90 570.645  22
  -4   3  -2 7218.67 574.422  12
  -4   3  -2 7477.61 573.789  19
   4   3   2 7402.94 534.221  18
  -4   3  -2 6545.36 539.548  17
   4   3   3 95121.4 2800.02  22
  -4   3  -3 97947.9 2856.03  12
  -4   3  -3 97484.7 2819.58  19
  -4   3  -3 99170.8 2856.23  17
  -4   3  -3 100480. 2813.97  10
   4   3   4 6023.27 472.331  22
  -4   3  -4 5594.31 465.702  12
  -4   3  -4 6860.17 491.957  19
  -4   3  -4 6167.98 488.834  17
  -4   3  -4 5918.95 450.515  10
  -4   3  -5 449.970 119.823  12
   4   3   5 698.308 142.222  22
  -4   3  -5 756.996 137.540  19
  -4   3  -5 618.143 137.896  17
  -4   4   8 1607.68 213.757  13
  -4   4   8 1335.18 223.228  11
  -4   4   8 1252.55 192.111  15
  -4   4   7 8337.72 545.296  13
  -4   4   7 7977.89 597.467  12
  -4   4   7 7421.41 580.876  11
  -4   4   7 7895.98 530.482  15
   4   4  -7 6675.28 556.379  14
  -4   4   6 20621.5 938.361  13
  -4   4   6 20063.1 1028.71  12
  -4   4   6 21185.6 1044.34  11
   4   4  -6 21939.9 1075.07  16
  -4   4   6 20567.3 936.920  15
   4   4  -6 19632.4 981.288  14
  -4   4   5 231828. 5450.61  13
  -4   4   5 226359. 5569.77  12
  -4   4   5 252957. 7941.31   4
  -4   4   5 234412. 5606.66  11
  -4   4   5 213812. 5482.18  10
   4   4  -5 227228. 5646.49  16
  -4   4   5 232432. 5455.08  15
   4   4  -5 215335. 5472.81  14
  -4   4   4 31671.2 1223.04  12
  -4   4   4 32606.9 1249.41  11
  -4   4   4 35627.7 2352.29   4
  -4   4   4 30617.6 1250.65  10
   4   4  -4 32437.0 1271.27  16
  -4   4   3 257724. 6054.27  12
   4   4  -3 251232. 6056.67  18
  -4   4   3 248872. 6081.55  11
  -4   4   3 254109. 6126.99  10
   4   4  -3 261842. 6074.65  16
  -4   4   2 11198.7 639.806  12
   4   4  -2 10813.5 632.583  18
  -4   4   2 12123.6 1304.14   4
  -4   4   2 10675.7 649.346  10
   4   4  -2 11537.0 613.654  16
  -4   4   1 1568.50 241.637  12
   4   4  -1 1526.36 229.256  18
  -4   4   1 1554.21 232.255  17
  -4   4   1 1816.83 271.866  10
  -4   4   1 2169.75 556.714   4
  -4   4   0 27408.9 1143.56  12
   4   4   0 26209.0 1130.38  18
  -4   4   0 25665.5 1094.96  17
  -4   4   0 26700.4 2068.18   4
  -4   4   0 28385.0 1153.85  10
  -4   4   0 26381.5 1002.89   9
   4   4   0 28514.9 2104.60   1
  -4   4  -1 23215.2 1077.37  12
  -4   4  -1 23176.3 1051.88  19
   4   4   1 23825.2 1078.17  18
   4   4   1 23870.1 2010.66   1
  -4   4  -1 22627.2 1048.63  17
  -4   4  -1 22680.6 1956.95   4
  -4   4  -1 25147.2 1092.29  10
  -4   4  -1 23632.7 957.651   9
   4   4   2 97194.0 2808.69  22
  -4   4  -2 104950. 2958.86  12
  -4   4  -2 102342. 2918.81  19
   4   4   2 101630. 2875.42  18
  -4   4  -2 102185. 2934.88  17
  -4   4  -2 98582.1 2876.01  10
  -4   4  -2 104048. 2768.56   9
   4   4   3 34225.5 1300.44  22
  -4   4  -3 35975.0 1386.07  12
  -4   4  -3 36494.8 1373.05  19
  -4   4  -3 35776.7 1369.42  17
  -4   4  -3 36644.3 1314.56  10
   4   4   4 5034.75 409.029  22
  -4   4  -4 5315.67 429.138  12
  -4   4  -4 5016.76 411.925  19
  -4   4  -4 5349.39 433.862  17
  -4   4  -4 5459.51 393.959  10
  -4   4  -5 12968.5 586.766  12
  -4   4  -5 15632.9 625.712  19
  -4   5   8 180.811 87.6067  13
  -4   5   8 188.734 93.7148  11
  -4   5   8 151.803 87.6022  15
  -4   5   7 3459.42 339.106  13
  -4   5   7 3007.44 350.885  12
  -4   5   7 3142.22 361.388  11
  -4   5   7 3468.54 340.775  15
   4   5  -7 2579.00 315.638  14
  -4   5   6 9301.64 598.136  13
  -4   5   6 8891.70 651.250  12
  -4   5   6 9232.66 643.774  11
   4   5  -6 10030.1 682.813  16
  -4   5   6 8584.80 575.479  15
   4   5  -6 8133.28 575.187  14
  -4   5   5 18610.7 879.415  13
  -4   5   5 18096.9 941.005  12
  -4   5   5 17259.1 923.135  11
  -4   5   5 17073.2 902.822  10
   4   5  -5 17255.1 918.567  16
  -4   5   5 19134.2 887.606  15
  -4   5   4 421739. 9473.36  12
  -4   5   4 404703. 9432.19  11
  -4   5   4 405211. 9524.82  10
   4   5  -4 409804. 9454.90  16
  -4   5   3 73451.1 2195.21  12
  -4   5   3 71193.7 2164.57  11
  -4   5   3 78776.5 3722.17   4
  -4   5   3 73927.3 2284.52  10
   4   5  -3 71633.8 2145.08  16
  -4   5   2 43292.2 1527.75  12
   4   5  -2 43681.7 1553.09  18
  -4   5   2 42318.6 1475.84  17
  -4   5   2 45277.7 1600.48  10
  -4   5   2 44005.3 1428.56   9
  -4   5   1 77810.7 2266.49  12
   4   5  -1 73699.2 2281.81  18
  -4   5   1 71522.1 2211.10  17
  -4   5   1 81136.5 3857.08   4
  -4   5   1 73616.6 2285.89  10
  -4   5   1 75809.7 2128.33   9
   4   5  -1 72271.4 2064.52   8
   4   5   0 16209.6 886.947  18
  -4   5   0 16845.8 879.435  12
  -4   5   0 16724.8 860.895  17
  -4   5   0 14098.4 1535.59   4
  -4   5   0 16415.3 884.800  10
  -4   5   0 16955.0 786.163   9
   4   5   0 17335.8 1704.35   1
  -4   5  -1 30528.9 1275.37  12
   4   5   1 28693.7 1253.90  18
  -4   5  -1 28538.7 1236.55  17
  -4   5  -1 31534.0 1266.13  10
  -4   5  -1 29446.6 1143.49   9
  -4   5  -2 18829.8 945.435  12
  -4   5  -2 17774.4 920.445  19
   4   5   2 17009.9 898.962  18
  -4   5  -2 17479.8 925.402  17
  -4   5  -2 17660.9 890.481  10
  -4   5  -2 17914.1 839.762   9
  -4   5  -3 20399.8 957.044  12
   4   5   3 17988.2 842.467  22
  -4   5  -3 20901.4 945.751  19
  -4   5  -3 20040.4 961.645  17
  -4   5  -3 20640.0 891.013  10
  -4   5  -3 17008.3 809.206   9
  -4   5  -4 6569.04 460.091  12
   4   5   4 6451.67 424.669  22
  -4   5  -4 7747.00 494.045  17
  -4   5  -4 6507.49 384.479   9
  -4   6   8 2265.55 217.916  13
  -4   6   8 2139.76 215.003  15
  -4   6   7 4616.84 374.811  13
  -4   6   7 4618.46 413.061  12
  -4   6   7 3913.61 372.167  11
  -4   6   7 4615.63 369.851  15
  -4   6   6 2856.09 311.495  13
  -4   6   6 2761.61 358.136  12
  -4   6   6 2618.30 320.562  11
  -4   6   6 1767.26 261.686  10
  -4   6   6 2629.09 304.480  15
  -4   6   5 27613.4 1103.27  13
  -4   6   5 26175.5 1155.07  12
  -4   6   5 25226.4 1113.63  11
  -4   6   5 23763.3 1124.26  10
   4   6  -5 23204.2 1069.78  16
  -4   6   5 26771.3 1095.16  15
  -4   6   4 29836.0 1215.36  12
  -4   6   4 27903.9 1172.59  11
  -4   6   4 27690.1 1253.25  10
   4   6  -4 27190.1 1134.99  16
  -4   6   3 74390.3 2278.72  12
  -4   6   3 74327.1 2223.94  11
  -4   6   3 76233.7 2396.11  10
  -4   6   2 37530.5 1375.13  12
  -4   6   2 33406.2 1304.20  11
  -4   6   2 34968.3 1324.70  17
  -4   6   2 36297.0 1447.07  10
   4   6  -2 35470.9 1234.12   8
  -4   6   1 14743.4 806.553  12
  -4   6   1 14536.9 801.481  17
  -4   6   1 15547.6 866.789  10
  -4   6   1 15357.1 754.380   9
   4   6  -1 13787.6 698.858   8
  -4   6   0 7710.92 568.366  12
  -4   6   0 7267.05 565.436  17
  -4   6   0 7105.45 572.200  10
  -4   6   0 7482.77 513.929   9
   4   6   0 6931.94 488.788   8
  -4   6  -1 4074.34 406.748  12
  -4   6  -1 3881.05 420.205  17
  -4   6  -1 3568.39 383.714  10
  -4   6  -1 3075.84 321.822   9
  -4   6  -2 52876.9 1772.32  12
  -4   6  -2 51678.7 1805.69  17
  -4   6  -2 52509.7 1732.06  10
  -4   6  -2 54056.3 1685.43   9
  -4   6  -3 5156.53 429.709  12
  -4   6  -3 5740.23 457.095  17
  -4   6  -3 5520.49 398.862  10
  -4   6  -3 5150.96 376.996   9
  -4   6  -4 3668.64 300.854  12
  -4   6  -4 4848.81 361.241  17
  -4   7   7 7735.38 451.183  13
  -4   7   7 7508.50 486.876  12
  -4   7   7 6505.54 420.039  11
  -4   7   7 7436.99 443.072  15
  -4   7   6 25813.4 1016.20  13
  -4   7   6 27810.7 1124.02  12
  -4   7   6 24315.2 1011.00  11
  -4   7   6 22826.0 1023.37  10
  -4   7   6 27033.1 1032.74  15
  -4   7   5 5925.67 474.382  13
  -4   7   5 6716.74 525.911  12
  -4   7   5 6276.91 483.686  11
  -4   7   5 5512.24 508.355  10
  -4   7   5 6142.77 479.980  15
  -4   7   4 25715.4 1117.09  12
  -4   7   4 24041.2 1053.80  11
  -4   7   4 25361.2 1173.35  10
  -4   7   3 5110.34 456.047  12
  -4   7   3 4542.52 413.148  11
  -4   7   3 4824.27 494.432  10
  -4   7   2 24015.2 1047.06  12
  -4   7   2 21284.7 942.253  11
  -4   7   2 21244.6 999.581  17
  -4   7   2 23124.1 1114.71  10
   4   7  -2 22679.2 938.714   8
   4   7  -1 1428.81 222.655   8
  -4   7   1 1424.49 234.721  12
  -4   7   1 1344.49 211.904  11
  -4   7   1 1191.18 223.380  17
  -4   7   1 1616.75 288.378  10
  -4   7   1 1447.24 221.724   9
  -4   7   0 3982.04 400.265  12
  -4   7   0 3642.96 397.243  17
  -4   7   0 3261.86 389.369  10
  -4   7   0 3612.92 356.260   9
   4   7   0 3377.07 336.160   8
  -4   7  -1 4578.15 414.644  12
  -4   7  -1 5133.67 466.464  17
  -4   7  -1 4751.25 433.565  10
  -4   7  -1 4653.39 397.432   9
  -4   7  -2 6577.54 499.151  12
  -4   7  -2 7722.56 550.229  17
  -4   7  -2 7351.16 492.888  10
  -4   7  -2 7352.88 476.105   9
  -4   7  -3 27230.3 1012.67  12
  -4   7  -3 29434.1 1086.73  17
  -4   7  -3 27536.1 955.733   9
  -4   8   6 3859.92 321.623  13
  -4   8   6 4548.89 377.409  12
  -4   8   6 3708.51 336.253  10
  -4   8   6 4055.02 327.978  15
  -4   8   5 4449.25 367.748  13
  -4   8   5 4314.37 397.882  12
  -4   8   5 4091.14 407.475  10
  -4   8   5 4318.18 373.649  15
  -4   8   4 5282.34 428.822  13
  -4   8   4 5141.16 457.449  12
  -4   8   4 5532.23 495.630  10
  -4   8   4 5532.78 432.317  15
  -4   8   3 6986.29 570.672  10
   4   8  -3 6511.18 441.903   8
   4   8  -2 2013.97 254.814   8
  -4   8   2 1862.75 268.870  12
  -4   8   2 1568.68 247.238  17
  -4   8   2 1768.09 282.387  10
  -4   8   1 8571.15 566.992  12
  -4   8   1 7082.51 543.993  17
  -4   8   1 7703.32 592.223  10
  -4   8   1 7898.93 524.814   9
   4   8  -1 7815.09 507.092   8
  -4   8   0 22170.1 970.345  12
  -4   8   0 21111.7 1010.83  17
  -4   8   0 21355.1 1007.84  10
  -4   8   0 22042.4 926.337   9
  -4   8  -1 11991.3 650.549  12
  -4   8  -1 11373.1 686.067  17
  -4   8  -1 11700.1 659.245  10
  -4   8  -1 12287.3 632.163   9
  -4   8  -2 16129.8 718.647  12
  -4   8  -2 16079.1 772.741  17
  -4   8  -2 15467.5 680.799   9
  -4   8  -3 48843.0 1449.24  17
  -4   9   5 4871.25 349.571  13
  -4   9   5 5299.98 396.682  12
  -4   9   5 4921.46 406.328  10
  -4   9   5 5656.69 373.428  15
  -4   9   4 29408.6 1051.57  13
  -4   9   4 28833.3 1102.85  12
  -4   9   4 27277.1 1153.86  10
  -4   9   4 29094.9 1049.11  15
  -4   9   3 16964.0 788.858  12
  -4   9   3 17564.0 874.391  10
  -4   9   2 26433.2 1024.52  12
  -4   9   2 22839.6 982.337  17
  -4   9   2 26975.6 1125.90  10
   4   9  -2 22475.4 907.976   8
  -4   9   1 36999.0 1255.65  12
  -4   9   1 32323.4 1249.21  17
  -4   9   1 35336.2 1323.09  10
   4   9  -1 32787.0 1158.38   8
  -4   9   0 40157.1 1292.12  12
  -4   9   0 35657.2 1323.82  17
  -4   9   0 36418.6 1312.21  10
  -4   9   0 37616.0 1246.89   9
  -4   9  -1 12344.7 582.558  12
  -4   9  -1 11452.2 622.561  17
  -4   9  -1 11723.5 557.950   9
  -4   9  -2 38759.6 1232.39  17
  -4  10   4 8548.01 439.649  13
  -4  10   4 8488.16 507.622  10
  -4  10   4 8440.26 436.523  15
  -4  10   3 769.800 145.776  13
  -4  10   3 768.533 163.809  10
  -4  10   3 788.176 146.428  15
   4  10  -2 1402.30 170.951   8
  -4  10   2 1507.82 190.581  12
  -4  10   2 1380.94 198.972  17
  -4  10   2 1479.84 221.518  10
  -4  10   1 23708.5 837.476  12
  -4  10   1 21904.8 881.168  10
  -4  10   0 17681.2 746.277  17
   5  -9  -4 17417.2 694.160   5
   5  -9  -3 11932.2 565.798   5
   5  -9  -2 7682.96 454.571  20
   5  -9  -2 6659.00 424.924  18
   5  -9  -1 17220.3 714.692  20
   5  -9  -1 15787.9 705.341  18
   5  -8  -5 4399.35 340.088   5
   5  -8  -4 54201.0 1706.14   5
   5  -8  -4 61286.3 1676.00  14
   5  -8  -3 29595.1 1092.42   5
   5  -8  -3 32196.0 1073.27  14
   5  -8  -2 11457.7 652.944  20
   5  -8  -2 11613.7 653.649  18
   5  -8  -2 11757.9 609.105   5
   5  -8  -2 12538.0 625.563  14
   5  -8  -1 11928.5 653.195  20
   5  -8  -1 12435.3 686.869  18
   5  -8  -1 12750.4 638.714  14
   5  -8   0 13181.4 641.711  20
   5  -8   0 12891.8 660.961  18
   5  -8   0 13432.5 646.465  14
   5  -8   1 6356.94 391.937  14
   5  -7  -6 4722.93 327.175   7
   5  -7  -6 5878.18 386.750   5
   5  -7  -5 10016.8 521.963   7
   5  -7  -5 10651.4 593.905   5
   5  -7  -5 9791.98 550.484  14
   5  -7  -4 14753.1 757.616   5
   5  -7  -4 16174.4 773.234  14
   5  -7  -3 2020.84 269.960   5
   5  -7  -3 2047.86 278.055  20
   5  -7  -3 1926.72 259.137  18
   5  -7  -3 2221.87 284.360  14
   5  -7  -2 6727.12 521.828  20
   5  -7  -2 7675.41 485.512   6
   5  -7  -2 7330.03 548.571  18
   5  -7  -2 6666.15 473.236   5
   5  -7  -2 6475.42 490.358  14
   5  -7  -1 9902.49 628.944  20
   5  -7  -1 11159.3 681.664  18
   5  -7  -1 10087.6 614.608  14
   5  -7   0 1174.81 199.099  20
   5  -7   0 1292.29 226.074  18
   5  -7   0 1085.18 175.506   6
   5  -7   0 1155.35 218.389  14
   5  -7   1 844.871 148.403  13
   5  -7   1 864.296 167.038  18
   5  -7   1 782.556 147.205   6
   5  -7   1 1073.05 162.798  15
   5  -7   1 750.892 165.918  14
   5  -7   2 16992.0 700.702  14
   5  -6  -7 2015.77 203.146   7
   5  -6  -7 2047.14 218.383   5
   5  -6  -6 1558.79 216.322   5
   5  -6  -6 1820.71 221.279   7
   5  -6  -6 2077.76 255.880  14
   5  -6  -5 4193.74 353.257   7
   5  -6  -5 5141.11 413.965   6
   5  -6  -5 4943.59 419.913   5
   5  -6  -5 5050.58 411.790  14
   5  -6  -4 19991.6 924.933   6
   5  -6  -4 21682.3 969.445   5
   5  -6  -4 23422.6 977.139  14
   5  -6  -3 3407.65 374.415  20
   5  -6  -3 3598.49 377.782   6
   5  -6  -3 3029.59 338.210  18
   5  -6  -3 3520.06 361.850   5
   5  -6  -3 3203.89 357.205  14
   5  -6  -2 29087.3 1225.69  20
   5  -6  -2 30326.7 1259.46  18
   5  -6  -2 29612.1 1204.44   6
   5  -6  -2 27072.3 1119.06   5
   5  -6  -2 29377.8 1202.79  14
   5  -6  -1 26049.6 1140.24  20
   5  -6  -1 25725.2 1173.87  18
   5  -6  -1 26995.6 1115.46   6
   5  -6  -1 26027.9 1136.06  14
   5  -6   0 5176.66 438.877  20
   5  -6   0 5621.17 488.869  18
   5  -6   0 5356.66 444.171   6
   5  -6   0 3942.83 376.268  16
   5  -6   0 5366.55 408.526  15
   5  -6   0 5679.22 482.766  14
   5  -6   0 5422.02 409.479  13
   5  -6   1 269.337 99.3127  13
   5  -6   1 215.616 108.500  18
   5  -6   1 130.453 92.3874  16
   5  -6   1 163.720 98.1512   6
   5  -6   1 162.109 99.6828  14
   5  -6   2 864.847 155.253  18
   5  -6   2 839.160 166.068  16
   5  -6   2 809.628 169.577   6
   5  -6   2 612.737 149.033  14
   5  -5  -7 14581.6 668.567   7
   5  -5  -7 15541.5 702.800   5
   5  -5  -6 8145.00 504.159   7
   5  -5  -6 10009.5 613.733   6
   5  -5  -6 9110.66 564.798   5
   5  -5  -6 9993.24 611.691  14
   5  -5  -5 3899.82 347.462   7
   5  -5  -5 4354.19 408.367   6
   5  -5  -5 3929.76 381.575   5
   5  -5  -5 4648.40 415.298  14
   5  -5  -4 53613.5 1813.11   5
   5  -5  -4 55010.5 1794.32  14
   5  -5  -3 11470.1 715.683  20
   5  -5  -3 12273.1 721.465   6
   5  -5  -3 10424.1 660.164  18
   5  -5  -3 12344.1 699.654   5
   5  -5  -3 11356.4 685.770  14
   5  -5  -2 45109.1 1637.30  20
   5  -5  -2 44586.2 1657.02  18
   5  -5  -2 46623.3 1645.79   6
   5  -5  -2 45418.7 1545.67  16
   5  -5  -2 42424.0 1499.81   5
   5  -5  -2 44993.5 1611.91  14
   5  -5  -1 12572.0 758.545  20
   5  -5  -1 12988.8 803.182  18
   5  -5  -1 14507.4 805.605   6
   5  -5  -1 12993.6 736.908  16
   5  -5  -1 12904.3 771.941  14
   5  -5   0 5628.70 466.413  20
   5  -5   0 5652.32 506.922  18
   5  -5   0 6257.70 521.281   6
   5  -5   0 5369.04 475.541  16
   5  -5   0 5808.16 421.566  15
   5  -5   0 5869.81 509.128  14
   5  -5   0 6373.62 439.588  13
   5  -5   1 15440.6 818.543  18
   5  -5   1 15669.7 853.225   6
   5  -5   1 14898.4 827.618  16
   5  -5   1 16055.5 858.835  14
   5  -5   2 4607.44 372.924  18
   5  -5   2 4457.86 414.023   6
   5  -5   2 5002.73 434.117  16
   5  -5   2 4983.88 413.878  14
   5  -5   3 780.124 152.597  16
   5  -5   3 656.340 141.518   6
   5  -4  -8 19514.8 742.051   7
   5  -4  -8 19509.7 746.765   5
   5  -4  -7 1879.22 246.986   5
   5  -4  -7 1855.99 231.195   7
   5  -4  -7 2357.69 282.592  14
   5  -4  -6 15679.1 753.890   7
   5  -4  -6 17306.9 888.369   6
   5  -4  -6 17128.7 827.669   5
   5  -4  -6 17396.1 844.295  14
   5  -4  -5 68088.7 2058.78   7
   5  -4  -5 75482.4 2265.07   6
   5  -4  -5 70784.2 2170.72   5
   5  -4  -5 73448.8 2190.21  14
   5  -4  -4 140233. 3575.15   6
   5  -4  -4 137807. 3459.84  16
   5  -4  -4 125883. 3473.98   5
   5  -4  -4 123786. 3465.26  14
   5  -4  -3 63177.6 2052.76  20
   5  -4  -3 61554.4 1997.03  18
   5  -4  -3 64139.3 2059.17   6
   5  -4  -3 69162.8 2029.23  16
   5  -4  -3 62358.0 1986.61   5
   5  -4  -3 63278.6 1992.73  14
   5  -4  -2 51210.1 1822.46  20
   5  -4  -2 55766.6 1899.35  18
   5  -4  -2 56168.3 1857.24   6
   5  -4  -2 54603.2 1793.00  16
   5  -4  -2 55651.7 1825.09  14
   5  -4  -1 124376. 3503.90  20
   5  -4  -1 136953. 3665.91  18
   5  -4  -1 134185. 3608.21   6
   5  -4  -1 127577. 3519.59  16
   5  -4  -1 133121. 3556.51  14
   5  -4   0 38967.1 1452.36  20
   5  -4   0 43783.7 1622.21  18
   5  -4   0 44343.6 1627.52   6
   5  -4   0 41449.1 1570.61  16
   5  -4   0 42157.6 1574.79  14
   5  -4   1 3240.10 361.695  18
   5  -4   1 3256.85 385.406   6
   5  -4   1 3651.66 407.069  16
   5  -4   1 2745.17 351.910  14
   5  -4   2 2052.90 259.359  18
   5  -4   2 1819.00 287.637  16
   5  -4   2 1968.41 299.005   6
   5  -4   2 2117.98 281.084  14
   5  -4   3 222.597 114.598  16
   5  -4   3-61.5079 80.8543   6
   5  -4   3 217.132 98.3201  14
   5  -3  -8 3821.92 308.310   7
   5  -3  -8 3688.94 326.103  14
   5  -3  -7 1944.55 246.787   7
   5  -3  -7 2260.27 276.328   5
   5  -3  -7 2387.59 300.681  14
   5  -3  -6 22564.5 956.243   7
   5  -3  -6 23973.8 1096.70   6
   5  -3  -6 23141.2 1015.13   5
   5  -3  -6 24201.4 1047.48  14
   5  -3  -5 55699.5 1742.91   7
   5  -3  -5 57158.8 1896.90   6
   5  -3  -5 57007.2 1829.42  16
   5  -3  -5 57779.5 1846.20   5
   5  -3  -5 55070.4 1819.26  14
   5  -3  -4 2161.33 282.450   5
   5  -3  -4 2265.56 286.790  16
   5  -3  -4 2259.41 299.935   6
   5  -3  -4 2369.64 287.094  14
   5  -3  -3 11027.9 662.100  18
   5  -3  -3 12210.8 717.796   6
   5  -3  -3 11902.2 701.657  16
   5  -3  -3 11680.3 668.090   5
   5  -3  -3 11550.8 675.582  14
   5  -3  -2 42727.3 1550.65  20
   5  -3  -2 46456.3 1629.79  18
   5  -3  -2 44676.3 1574.66   6
   5  -3  -2 41042.1 1524.05  16
   5  -3  -2 43803.7 2820.88   3
   5  -3  -2 42135.9 1525.03  14
   5  -3  -1 20918.0 970.627  20
   5  -3  -1 22867.7 1082.20  18
   5  -3  -1 21277.9 1033.57   6
   5  -3  -1 20657.8 1006.43  16
   5  -3  -1 20802.9 990.875  14
   5  -3   0 36386.2 1449.13  18
   5  -3   0 36563.7 1470.89   6
   5  -3   0 36138.6 1457.83  16
   5  -3   0 35554.9 1406.26  14
   5  -3   1 10331.6 688.342  22
   5  -3   1 10243.0 673.710  18
   5  -3   1 10322.5 719.003   6
   5  -3   1 11015.1 740.831  16
   5  -3   1 10682.2 688.338  14
   5  -3   2 1820.16 270.556  22
   5  -3   2 1428.27 230.009  18
   5  -3   2 1269.57 255.952  16
   5  -3   2 1346.24 261.592   6
   5  -3   2 994.627 198.557  14
   5  -3   3 547.846 149.808  22
  -5  -3  -3 395.279 123.324  17
   5  -3   3 295.976 130.243  16
   5  -3   3 298.244 124.709   6
   5  -2  -8 7523.72 459.465   7
   5  -2  -8 7906.22 508.966  14
   5  -2  -7 23243.1 965.704   7
   5  -2  -7 24268.2 1022.67  16
   5  -2  -7 24621.5 1016.41   5
   5  -2  -7 24842.5 1074.74  14
   5  -2  -6 42369.2 1457.75   7
   5  -2  -6 43759.4 1609.11   6
   5  -2  -6 43333.1 1542.26  16
   5  -2  -6 43594.8 1536.27   5
   5  -2  -6 43835.2 1567.57  14
   5  -2  -5 48112.4 1566.48   7
   5  -2  -5 48427.1 1696.55   6
   5  -2  -5 48142.6 1663.46  16
   5  -2  -5 48986.2 1666.89   5
   5  -2  -5 51331.5 1696.67  14
   5  -2  -4 11646.6 690.103   6
   5  -2  -4 11240.9 661.426  16
   5  -2  -4 11841.3 676.403   5
   5  -2  -4 11759.6 667.490  14
   5  -2  -3 19161.3 898.197  18
   5  -2  -3 21596.7 958.521   6
   5  -2  -3 21071.2 949.098  16
   5  -2  -3 21076.7 912.228   5
   5  -2  -3 20258.8 912.558  14
   5  -2  -2 23305.3 1055.41  18
   5  -2  -2 23404.7 1041.52   6
   5  -2  -2 23024.7 1027.16  16
   5  -2  -2 24599.0 1974.43   3
   5  -2  -2 22116.1 975.108  14
   5  -2  -1 14719.6 822.517  18
   5  -2  -1 13605.8 787.006   6
   5  -2  -1 13901.1 801.698  16
   5  -2  -1 11689.5 1405.53   3
   5  -2  -1 13462.3 746.201  14
   5  -2   0 67130.6 2134.62  22
   5  -2   0 68360.7 2192.30  18
   5  -2   0 69329.9 2223.58   6
   5  -2   0 68160.2 2226.72  16
   5  -2   0 65485.9 2101.90  14
   5  -2   1 45547.6 1659.74  22
   5  -2   1 45110.0 1630.82  18
   5  -2   1 47101.0 1738.89   6
   5  -2   1 46567.7 1750.96  16
   5  -2   1 43731.9 1590.34  14
   5  -2   2 17163.7 907.036  22
   5  -2   2 16312.8 820.829  18
   5  -2   2 17578.6 962.274   6
   5  -2   2 18525.7 974.690  16
   5  -2   3 2899.31 314.932  22
  -5  -2  -3 2790.83 301.707  17
   5  -2   3 2791.83 333.586   6
   5  -2   3 2425.02 308.782  16
   5  -2   4 23748.3 852.393  22
   5  -1  -8 3601.36 318.582   7
   5  -1  -8 3524.86 347.420  14
   5  -1  -7 24958.6 1013.97   7
   5  -1  -7 24531.5 1077.49  16
   5  -1  -7 23621.0 1036.49   5
   5  -1  -7 26909.3 1136.45  14
   5  -1  -6 46018.1 1544.68   7
   5  -1  -6 43843.1 1646.63   6
   5  -1  -6 45365.5 1638.40  16
   5  -1  -6 46824.6 1606.74   5
   5  -1  -6 49371.3 1702.96  14
  -5  -1   5 82608.9 2368.34  11
   5  -1  -5 78892.4 2418.03   6
   5  -1  -5 80031.5 2426.75  16
   5  -1  -5 83700.6 2400.22   5
   5  -1  -5 84522.5 2458.26  14
  -5  -1   4 24990.2 999.858  11
   5  -1  -4 24646.1 1046.99   6
   5  -1  -4 22269.2 1031.44  16
   5  -1  -4 26008.5 1043.68   5
   5  -1  -4 24611.0 1027.21  14
  -5  -1   3 14392.6 702.462  11
   5  -1  -3 13178.3 705.061  18
   5  -1  -3 13611.8 736.352   6
   5  -1  -3 13596.0 758.620  16
   5  -1  -3 15382.3 715.336   5
   5  -1  -3 13500.3 702.118  14
   5  -1  -2 12296.3 711.420  18
   5  -1  -2 12165.6 690.469   6
   5  -1  -2 12171.1 704.171  16
   5  -1  -2 11491.1 1288.36   3
   5  -1  -2 12093.6 657.204  14
   5  -1  -1 17901.9 864.682  22
   5  -1  -1 19843.5 959.298  18
   5  -1  -1 20112.1 948.601   6
   5  -1  -1 18994.0 945.393  16
   5  -1  -1 17927.0 1697.14   3
   5  -1  -1 18239.1 858.288  14
   5  -1   0 54145.8 1832.29  22
   5  -1   0 56946.3 1913.71  18
   5  -1   0 56227.0 1915.03   6
   5  -1   0 58122.6 1963.19  16
   5  -1   0 57505.4 3318.27   3
   5  -1   0 55581.7 1798.58  14
   5  -1   1 107571. 3020.68  22
   5  -1   1 103950. 2992.32  18
  -5  -1  -1 105145. 2946.19  17
   5  -1   1 105648. 3097.79   6
   5  -1   1 109983. 3164.79  16
   5  -1   2 17519.8 889.766  22
   5  -1   2 14461.3 778.238  18
  -5  -1  -2 16042.2 831.997  17
   5  -1   2 16460.7 910.901   6
   5  -1   2 16739.4 931.226  16
   5  -1   3 7421.41 519.866  22
  -5  -1  -3 6360.93 473.654  17
   5  -1   3 5943.59 494.507   6
   5  -1   3 6480.12 504.922  16
   5  -1   4 8659.61 472.764  22
  -5  -1  -4 8109.37 462.976  17
   5   0  -8 319.233 105.205   7
  -5   0   8 473.629 134.386  11
   5   0  -8 433.475 155.280  14
   5   0  -7 4648.16 398.833   7
  -5   0   7 3141.45 347.207  11
   5   0  -7 4046.89 413.277  16
   5   0  -7 4554.68 440.227  14
   5   0  -6 9825.10 608.688   7
   5   0  -6 10070.5 680.235   6
  -5   0   6 9227.40 629.636  11
   5   0  -6 10153.4 670.317  16
   5   0  -6 11037.8 662.681   5
   5   0  -6 10510.2 683.855  14
   5   0  -5 45110.7 1627.64   6
  -5   0   5 47778.1 1627.34  11
   5   0  -5 46359.3 1649.55  16
   5   0  -5 49385.0 1621.04   5
   5   0  -5 48618.7 1667.44  14
  -5   0   4 30586.9 2184.23   4
  -5   0   4 29725.4 1147.86  11
   5   0  -4 28631.6 1157.23   6
   5   0  -4 29438.9 1186.54  16
   5   0  -4 29515.4 1133.50   5
   5   0  -4 29230.0 1154.37  14
   5   0  -3 8294.66 534.695  18
  -5   0   3 9139.29 558.213  11
   5   0  -3 7666.77 531.007   6
   5   0  -3 8277.26 570.875  16
  -5   0   3 8612.90 1086.51   4
   5   0  -3 7905.43 511.848  14
   5   0  -2 7220.39 523.737  18
   5   0  -2 7547.05 523.726   6
   5   0  -2 8700.38 579.689  16
  -5   0   2 8084.99 528.011  10
   5   0  -2 7121.06 478.431  14
   5   0  -1 22989.2 985.545  22
   5   0  -1 26358.7 1111.81  18
   5   0  -1 24298.5 1055.32   6
   5   0  -1 26125.1 1120.92  16
   5   0  -1 24964.1 1926.20   3
   5   0  -1 25621.3 998.355  14
   5   0   0 12298.0 708.684  22
   5   0   0 12553.0 748.821  18
   5   0   0 12995.6 763.127   6
   5   0   0 13338.6 798.835  16
   5   0   0 13651.7 1483.01   3
   5   0   1 35599.5 1386.01  22
   5   0   1 35423.3 1379.62  18
  -5   0  -1 35126.0 1347.05  17
   5   0   1 34512.8 1420.40   6
   5   0   1 36135.1 1470.25  16
   5   0   2 62036.4 1965.83  22
   5   0   2 58043.1 1846.46  18
  -5   0  -2 57038.5 1884.01  17
   5   0   2 54736.8 1930.86   6
   5   0   2 57771.8 1985.37  16
   5   0   3 8885.97 572.508  22
  -5   0  -3 8790.81 524.757  19
  -5   0  -3 8711.87 558.031  17
   5   0   3 7528.33 541.054   6
   5   0   3 8184.23 557.419  16
   5   0   4 239.999 91.4738  22
  -5   0  -4 7.37997 52.4091  17
  -5   0  -4 143.385 83.4916  10
   5   1  -8 3265.14 305.244   7
  -5   1   8 3460.13 336.384  11
   5   1  -8 3471.45 345.313  14
   5   1  -7 25263.4 1043.81   7
  -5   1   7 25992.7 1126.84  11
   5   1  -7 25372.0 1131.87  16
   5   1  -7 27202.1 1171.49  14
   5   1  -6 44344.9 1535.39   7
   5   1  -6 44077.1 1636.56   6
  -5   1   6 46447.2 1658.55  11
   5   1  -6 47488.4 1692.59  16
   5   1  -6 47042.6 1697.00  14
   5   1  -5 78518.9 2435.07   6
  -5   1   5 79439.7 2430.40  11
   5   1  -5 84613.2 2502.04  16
   5   1  -5 82713.3 2390.31   5
   5   1  -5 87215.8 2488.83  14
  -5   1   4 25676.2 2027.35   4
   5   1  -4 24381.7 1043.25   6
  -5   1   4 25753.7 1078.35  11
   5   1  -4 24434.4 1078.30  16
   5   1  -4 24567.2 1007.13   5
   5   1  -4 25946.6 1055.61  14
   5   1  -3 13430.1 706.233  18
  -5   1   3 14263.8 1434.73   4
  -5   1   3 14386.7 767.092  11
   5   1  -3 13583.8 709.369   6
   5   1  -3 14450.8 771.649  16
   5   1  -3 13941.3 691.114  14
   5   1  -2 11876.8 674.314  18
  -5   1   2 12395.5 1332.25   4
   5   1  -2 11581.1 644.656   6
  -5   1   2 12025.6 677.797  10
   5   1  -2 11707.9 685.869  16
   5   1  -1 17205.0 794.841  22
   5   1  -1 18833.2 908.176  18
   5   1  -1 18085.9 857.628   6
   5   1  -1 19891.6 938.450  16
  -5   1   1 19685.8 931.218  10
   5   1   0 57165.4 1812.98  22
   5   1   0 58359.3 1912.38  18
   5   1   0 56019.8 1857.25   6
   5   1   0 57845.0 1934.14  16
   5   1   1 107440. 2957.26  22
  -5   1  -1 107640. 2884.24  12
  -5   1  -1 103590. 2840.08  19
   5   1   1 107102. 2972.82  18
   5   1   1 102267. 2970.31   6
  -5   1  -1 102641. 2934.22  17
   5   1   1 104676. 3033.77  16
   5   1   2 16552.8 842.736  22
  -5   1  -2 11348.3 684.843  12
  -5   1  -2 12755.0 711.834  19
   5   1   2 16234.2 805.591  18
  -5   1  -2 15758.3 812.788  17
   5   1   2 14692.2 801.316   6
   5   1   2 16086.6 847.566  16
   5   1   3 6582.20 485.849  22
  -5   1  -3 5504.37 414.743  12
  -5   1  -3 6987.04 465.381  19
  -5   1  -3 6693.65 480.213  17
   5   1   3 6324.92 447.723  16
   5   1   4 8390.98 464.346  22
  -5   1  -4 8326.80 460.749  17
  -5   1  -4 7771.84 449.832  10
  -5   2   8 8440.02 533.431  11
   5   2  -8 7795.73 524.098  14
  -5   2   7 21997.2 907.077  13
   5   2  -7 22895.9 980.498   7
  -5   2   7 23261.6 1061.57  11
   5   2  -7 23878.9 1083.11  16
  -5   2   7 22804.8 919.440  15
   5   2  -7 24220.4 1084.46  14
   5   2  -6 41500.3 1457.34   7
  -5   2   6 43259.0 1601.74  11
   5   2  -6 43728.0 1622.03  16
   5   2  -6 42343.9 1590.37  14
  -5   2   5 46433.8 1592.67  12
   5   2  -5 46320.3 1657.96   6
  -5   2   5 49921.3 1721.92  11
   5   2  -5 51132.9 1761.31  16
   5   2  -5 49858.7 1691.88  14
  -5   2   4 11503.0 630.831  12
   5   2  -4 10442.3 632.468   6
  -5   2   4 12188.7 1356.26   4
  -5   2   4 12445.8 731.667  11
   5   2  -4 12400.3 725.361  16
   5   2  -4 11575.1 652.301  14
  -5   2   3 18805.3 845.545  12
   5   2  -3 20211.6 906.073  18
   5   2  -3 21391.5 903.300   6
  -5   2   3 19619.2 972.528  11
  -5   2   3 19711.2 1740.98   4
  -5   2   3 20896.1 937.362  10
   5   2  -3 20267.7 945.572  16
  -5   2   2 22727.8 946.713  12
   5   2  -2 23432.1 1016.70  18
   5   2  -2 22738.6 941.423   6
  -5   2   2 25057.7 1969.59   4
  -5   2   2 23349.5 1036.30  10
   5   2  -2 24467.1 1044.59  16
  -5   2   1 14714.1 734.882  12
   5   2  -1 13819.8 770.664  18
   5   2  -1 14425.0 715.539   6
  -5   2   1 15733.4 1609.98   4
   5   2  -1 14720.1 783.144  16
  -5   2   1 13761.4 781.436  10
  -5   2   0 66586.3 2038.87  12
   5   2   0 66004.1 1991.46  22
   5   2   0 69323.4 2148.22  18
  -5   2   0 65131.9 2035.30  17
   5   2   0 67940.6 2125.70  16
  -5   2   0 69991.8 2186.79  10
   5   2   1 45526.0 1573.98  22
  -5   2  -1 44124.8 1556.23  12
  -5   2  -1 45832.5 1566.51  19
   5   2   1 46832.7 1635.18  18
  -5   2  -1 44323.6 1592.91  17
   5   2   1 45171.9 1609.62  16
  -5   2  -1 47086.2 1696.58  10
   5   2   2 17523.9 859.556  22
  -5   2  -2 15792.9 827.371  12
  -5   2  -2 17835.0 861.749  19
   5   2   2 18340.2 862.500  18
  -5   2  -2 17792.0 879.680  17
   5   2   2 15665.6 799.297  16
  -5   2  -2 18316.1 912.885  10
   5   2   3 2493.49 289.097  22
  -5   2  -3 2404.59 273.824  12
  -5   2  -3 2922.66 298.788  19
  -5   2  -3 2945.45 310.840  17
  -5   2  -3 2540.28 301.295  10
  -5   2  -4 24328.3 875.602  17
  -5   3   8 4015.09 299.917  13
  -5   3   8 4181.05 367.624  11
  -5   3   8 3500.49 283.762  15
   5   3  -8 3603.93 333.627  14
  -5   3   7 1501.61 209.320  13
  -5   3   7 1521.66 244.324  12
  -5   3   7 2231.36 304.708  11
   5   3  -7 1265.87 229.417  16
  -5   3   7 1633.42 216.460  15
   5   3  -7 1971.05 276.888  14
  -5   3   6 23445.9 958.746  13
  -5   3   6 22879.0 1032.47  12
  -5   3   6 24821.6 1131.36  11
   5   3  -6 23411.8 1109.87  16
  -5   3   6 23681.1 960.452  15
   5   3  -6 22988.1 1055.58  14
  -5   3   5 57055.9 1722.56  13
  -5   3   5 54311.0 1810.24  12
   5   3  -5 52643.7 1780.87   6
  -5   3   5 59097.6 1914.43  11
   5   3  -5 56867.2 1931.70  16
  -5   3   5 57573.6 1728.43  15
   5   3  -5 53084.3 1786.50  14
  -5   3   4 2281.35 257.303  13
  -5   3   4 2234.53 286.443  12
  -5   3   4 2217.09 308.881  11
   5   3  -4 2068.32 296.671  16
  -5   3   4 2428.39 304.477  10
  -5   3   4 2308.51 259.581  15
  -5   3   3 12380.1 677.689  12
   5   3  -3 11844.4 680.116  18
  -5   3   3 11823.7 728.395  11
  -5   3   3 11804.1 1369.36   4
  -5   3   3 12039.1 714.913  10
   5   3  -3 11749.8 692.467  16
  -5   3   2 43395.8 1480.87  12
   5   3  -2 43386.4 1532.31  18
  -5   3   2 43696.2 2718.32   4
  -5   3   2 41014.0 1534.09  10
   5   3  -2 44004.7 1517.03  16
  -5   3   1 21350.6 952.392  12
   5   3  -1 21149.3 999.736  18
  -5   3   1 21656.9 1016.54  10
   5   3  -1 21577.5 964.615  16
  -5   3   0 35599.9 1354.18  12
   5   3   0 37252.7 1425.00  18
  -5   3   0 35612.9 1344.59  17
  -5   3   0 36608.3 1434.19  10
   5   3   0 35995.7 1335.46  16
  -5   3  -1 10371.5 652.990  12
   5   3   1 9596.78 593.667  22
   5   3   1 11241.6 692.492  18
  -5   3  -1 10385.9 659.329  17
  -5   3  -1 11026.2 705.382  10
  -5   3  -2 1192.84 226.945  12
   5   3   2 1291.79 213.681  22
  -5   3  -2 1457.04 237.485  19
   5   3   2 1232.34 223.816  18
  -5   3  -2 1365.48 231.028  17
  -5   3  -2 1222.40 230.883  10
  -5   3  -3 423.239 125.951  12
   5   3   3 209.214 96.0535  22
  -5   3  -3 307.143 119.611  19
  -5   3  -3 406.557 116.700  17
  -5   3  -3 556.770 138.371  10
  -5   4   8 19510.1 737.827  13
  -5   4   8 21339.7 852.606  11
  -5   4   8 18933.1 730.100  15
  -5   4   7 1799.54 226.954  13
  -5   4   7 1518.79 242.587  12
  -5   4   7 2166.90 295.856  11
  -5   4   7 1797.93 223.493  15
   5   4  -7 1860.58 250.396  14
  -5   4   6 16905.5 776.937  13
  -5   4   6 16105.0 851.317  12
  -5   4   6 16988.5 890.344  11
   5   4  -6 16389.6 897.997  16
  -5   4   6 16817.5 773.397  15
   5   4  -6 14137.2 766.735  14
  -5   4   5 72302.9 2075.98  13
  -5   4   5 68025.0 2185.68  12
  -5   4   5 70690.4 2267.20  11
   5   4  -5 71341.1 2275.59  16
  -5   4   5 72232.3 2076.91  15
  -5   4   4 133626. 3389.40  13
  -5   4   4 126620. 3505.38  12
  -5   4   4 139250. 3603.56  11
  -5   4   4 131703. 3571.93  10
   5   4  -4 130973. 3575.49  16
  -5   4   4 133638. 3392.60  15
  -5   4   3 64461.0 2030.91  12
   5   4  -3 64943.5 2050.60  18
  -5   4   3 66576.5 2090.06  11
  -5   4   3 63677.0 2086.96  10
   5   4  -3 64837.8 2033.78  16
  -5   4   2 55596.3 1806.72  12
   5   4  -2 54203.2 1837.20  18
  -5   4   2 54460.7 1867.89  10
   5   4  -2 55807.3 1770.09  16
  -5   4   1 133956. 3502.13  12
   5   4  -1 127249. 3540.62  18
  -5   4   1 131656. 3572.01  10
  -5   4   0 43616.4 1541.30  12
   5   4   0 42853.5 1593.17  18
  -5   4   0 40854.2 1501.46  17
  -5   4   0 43884.7 1597.96  10
  -5   4  -1 2886.64 332.354  12
   5   4   1 3696.74 397.154  18
  -5   4  -1 3133.01 354.042  17
  -5   4  -1 3206.56 375.184  10
  -5   4  -2 2182.05 291.752  12
   5   4   2 1862.93 262.592  18
  -5   4  -2 1826.77 259.147  17
  -5   4  -2 2431.92 306.348  10
  -5   4  -3 48.3996 60.2343  12
  -5   4  -3 73.8046 67.5122  10
  -5   5   7 16283.8 711.241  13
  -5   5   7 15681.7 784.533  12
  -5   5   7 16739.6 806.569  11
  -5   5   7 16093.2 708.532  15
  -5   5   6 9069.80 539.575  13
  -5   5   6 8990.05 611.731  12
  -5   5   6 9439.56 630.444  11
   5   5  -6 9214.86 624.248  16
  -5   5   6 9770.75 559.990  15
  -5   5   5 4287.60 374.875  13
  -5   5   5 3940.38 400.474  12
  -5   5   5 4145.97 415.984  11
  -5   5   5 3032.82 341.934  10
   5   5  -5 3282.00 369.715  16
  -5   5   5 3852.13 355.900  15
  -5   5   4 56041.5 1751.16  13
  -5   5   4 56084.7 1860.27  12
  -5   5   4 58558.6 1890.98  11
  -5   5   4 54951.4 1888.98  10
   5   5  -4 54430.7 1836.53  16
  -5   5   4 56537.3 1759.07  15
  -5   5   3 11470.6 695.362  12
  -5   5   3 10471.8 690.673  11
  -5   5   3 11802.1 737.625  10
   5   5  -3 11099.9 649.901  16
  -5   5   2 45455.1 1609.74  12
   5   5  -2 43708.7 1621.96  18
  -5   5   2 45553.2 1610.66  11
  -5   5   2 46012.8 1672.13  10
  -5   5   1 13540.1 745.605  12
   5   5  -1 12567.0 758.292  18
  -5   5   1 13240.2 787.011  10
  -5   5   0 5518.86 470.164  12
   5   5   0 5425.89 493.244  18
  -5   5   0 5314.18 447.529  17
  -5   5   0 5885.51 499.161  10
  -5   5  -1 17172.3 837.145  12
   5   5   1 15829.4 845.048  18
  -5   5  -1 16421.2 829.999  17
  -5   5  -1 15883.3 836.573  10
  -5   5  -2 4712.49 399.113  12
  -5   5  -2 5220.03 417.482  17
  -5   5  -2 5354.74 409.799  10
  -5   5  -3 644.506 127.135  12
  -5   5  -3 874.649 149.626  17
  -5   6   7 2512.43 241.776  13
  -5   6   7 2134.54 246.311  12
  -5   6   7 2448.81 262.539  11
  -5   6   7 1974.20 217.505  15
  -5   6   6 1811.50 224.997  13
  -5   6   6 1646.45 240.089  12
  -5   6   6 1874.76 264.035  11
  -5   6   6 1891.91 233.785  15
  -5   6   5 4843.50 396.883  13
  -5   6   5 4942.69 444.778  12
  -5   6   5 4592.15 423.132  11
  -5   6   5 4539.98 422.324  10
   5   6  -5 4440.53 394.516  16
  -5   6   5 5023.75 403.274  15
  -5   6   4 24747.5 992.866  13
  -5   6   4 23823.5 1063.37  12
  -5   6   4 23361.4 1040.44  11
  -5   6   4 23417.2 1090.87  10
  -5   6   4 23839.8 980.510  15
  -5   6   3 3706.29 379.024  12
  -5   6   3 3592.58 365.069  11
  -5   6   3 3106.58 376.195  10
  -5   6   2 33285.5 1283.32  12
  -5   6   2 31056.6 1235.52  11
  -5   6   2 31470.0 1328.24  10
  -5   6   1 28432.9 1108.93  12
  -5   6   1 25548.9 1070.91  11
  -5   6   1 26902.5 1151.17  10
  -5   6   0 5837.22 462.360  12
  -5   6   0 5352.17 444.340  17
  -5   6   0 5262.32 458.704  10
  -5   6  -1 132.385 92.9668  12
  -5   6  -1 206.544 102.817  17
  -5   6  -1 339.284 131.296  10
  -5   6  -2 1072.93 177.766  12
  -5   6  -2 640.437 143.079  17
  -5   6  -2 1144.33 175.534  10
  -5   7   6 5801.93 384.923  13
  -5   7   6 6175.30 435.599  12
  -5   7   6 5552.82 395.086  11
  -5   7   6 5892.78 386.157  15
  -5   7   5 12409.3 620.875  13
  -5   7   5 12638.1 685.462  12
  -5   7   5 11859.4 642.930  11
  -5   7   5 11715.8 668.412  10
  -5   7   5 11825.3 610.167  15
  -5   7   4 16930.0 779.314  13
  -5   7   4 16982.9 833.175  12
  -5   7   4 16087.4 790.116  11
  -5   7   4 16064.0 850.948  10
  -5   7   4 17338.4 785.465  15
  -5   7   3 2450.18 302.511  12
  -5   7   3 2017.40 272.062  11
  -5   7   3 2318.69 321.260  10
  -5   7   2 8177.29 552.319  12
  -5   7   2 7816.73 511.836  11
  -5   7   2 8183.81 594.095  10
  -5   7   1 11595.5 643.478  12
  -5   7   1 10058.5 593.542  11
  -5   7   1 11492.9 690.067  10
  -5   7   0 1127.96 200.880  12
  -5   7   0 1537.06 220.786  11
  -5   7   0 951.297 180.462  17
  -5   7   0 1140.09 215.001  10
  -5   7  -1 1087.34 183.059  12
  -5   7  -1 601.084 118.855  11
  -5   7  -1 850.632 158.510  17
  -5   7  -1 919.692 174.235  10
  -5   7  -2 17479.2 684.104  12
  -5   8   5 4592.11 331.285  13
  -5   8   5 5018.75 384.077  12
  -5   8   5 4169.53 352.341  10
  -5   8   5 4868.43 343.972  15
  -5   8   4 59866.4 1721.50  13
  -5   8   4 62462.4 1809.00  12
  -5   8   4 56522.0 1683.38  11
  -5   8   4 56367.0 1816.67  10
  -5   8   4 58946.6 1721.10  15
  -5   8   3 32862.5 1197.05  12
  -5   8   3 33059.9 1123.87  11
  -5   8   3 32359.6 1257.33  10
  -5   8   2 12741.7 657.122  12
  -5   8   2 12248.8 700.843  10
  -5   8   1 14250.3 673.921  12
  -5   8   1 11785.1 607.312  17
  -5   8   1 13529.8 709.999  10
  -5   8   0 15297.2 673.344  12
  -5   8   0 13319.0 641.311  17
  -5   8   0 14924.4 702.162  10
  -5   8  -1 7124.00 398.176  12
  -5   9   4 20285.4 736.499  13
  -5   9   4 20976.1 794.222  12
  -5   9   4 19176.1 802.261  10
  -5   9   4 20524.3 740.422  15
  -5   9   3 12871.9 567.758  13
  -5   9   3 13506.0 615.126  12
  -5   9   3 12660.2 641.997  10
  -5   9   3 12735.7 565.032  15
  -5   9   2 8216.86 454.582  12
  -5   9   2 7679.27 482.225  10
  -5   9   1 19493.2 739.307  12
  -5   9   1 19001.2 778.110  10
   6  -7  -4 3539.09 285.682  14
   6  -7  -3 7025.17 416.601  14
   6  -7  -2 209.957 85.5204  18
   6  -7  -2 92.4434 76.5269  14
   6  -7  -1 3186.80 276.921  18
   6  -7  -1 3397.97 272.651  14
   6  -6  -6 695.948 123.076   5
   6  -6  -5 5795.20 384.359   6
   6  -6  -5 5094.23 361.424   5
   6  -6  -5 5522.09 376.887  14
   6  -6  -4 7400.35 464.801   6
   6  -6  -4 6360.15 417.726   5
   6  -6  -4 7605.21 467.613  14
   6  -6  -3 18113.9 800.658  18
   6  -6  -3 20795.8 859.721  14
   6  -6  -2 13043.8 626.941   6
   6  -6  -2 12029.8 647.951  18
   6  -6  -2 11833.2 621.503  14
   6  -6  -1 13678.8 689.718  18
   6  -6  -1 13682.1 644.925   6
   6  -6  -1 15049.5 690.767  14
   6  -6   0 3535.64 301.500  18
   6  -6   0 3762.66 296.765   6
   6  -6   0 3976.28 308.844  14
   6  -5  -6 333.247 103.399   5
   6  -5  -6 587.289 129.198  14
   6  -5  -5 7096.14 479.348   6
   6  -5  -5 5841.61 415.687   5
   6  -5  -5 5912.09 430.408  14
   6  -5  -4 18261.2 834.833   6
   6  -5  -4 16802.5 765.694   5
   6  -5  -4 16602.0 785.113  14
   6  -5  -3 13022.0 687.304   6
   6  -5  -3 11500.3 636.542  18
   6  -5  -3 12047.2 654.907  14
   6  -5  -2 77468.3 2203.93  18
   6  -5  -2 82308.8 2206.15   6
   6  -5  -2 81855.2 2184.53  14
   6  -5  -1 27239.5 1095.17  18
   6  -5  -1 26772.0 1055.63   6
   6  -5  -1 25084.8 1002.19  16
   6  -5  -1 26434.6 1040.68  14
   6  -5   0 1463.74 214.688  18
   6  -5   0 1440.22 198.128  16
   6  -5   0 1533.79 219.239   6
   6  -5   0 1634.25 218.778  14
   6  -5   1 119.498 70.0591  18
   6  -5   1 170.024 81.4846   6
   6  -4  -7 2442.18 231.577   5
   6  -4  -7 2918.44 265.593  14
   6  -4  -6 15166.4 754.111   6
   6  -4  -6 14976.2 699.319   5
   6  -4  -6 15527.9 737.885  14
   6  -4  -5 9285.07 586.494   6
   6  -4  -5 8495.20 532.184   5
   6  -4  -5 8701.32 551.403  14
   6  -4  -4 3668.44 365.381   6
   6  -4  -4 3188.77 312.921  16
   6  -4  -4 2748.64 295.678   5
   6  -4  -4 2766.10 319.315  14
   6  -4  -3 25632.7 1072.29  18
   6  -4  -3 28474.0 1153.28   6
   6  -4  -3 27560.9 1090.90  16
   6  -4  -3 27825.1 1104.75  14
   6  -4  -2 18831.9 923.482  18
   6  -4  -2 19170.4 908.669   6
   6  -4  -2 19157.8 883.484  16
   6  -4  -2 19292.7 895.319  14
   6  -4  -1 43146.9 1544.01  18
   6  -4  -1 45495.4 1548.04   6
   6  -4  -1 43411.4 1505.37  16
   6  -4  -1 41772.1 1473.91  14
   6  -4   0 11183.0 637.689  18
   6  -4   0 12107.8 668.965   6
   6  -4   0 10287.2 623.887  16
   6  -4   0 10996.4 610.182  14
   6  -4   1 6132.29 404.590  18
   6  -4   1 5975.00 428.524   6
   6  -4   1 6498.28 448.524  16
   6  -4   1 5196.10 360.094  14
   6  -3  -7 20255.5 806.401   5
   6  -3  -7 20917.0 849.881  14
   6  -3  -6 9895.35 613.954   6
   6  -3  -6 10453.9 586.064   5
   6  -3  -6 11052.8 619.192  14
   6  -3  -5 14017.1 764.107   6
   6  -3  -5 12812.9 696.900  16
   6  -3  -5 14237.3 722.761   5
   6  -3  -5 15037.8 764.661  14
   6  -3  -4 6308.92 484.828   6
   6  -3  -4 5666.37 459.031  16
   6  -3  -4 5603.57 435.757   5
   6  -3  -4 6648.62 481.201  14
   6  -3  -3 10533.2 642.898  18
   6  -3  -3 11420.2 690.698   6
   6  -3  -3 12164.8 682.887  16
   6  -3  -3 11036.9 649.028  14
   6  -3  -2 26104.6 1146.49  18
   6  -3  -2 27117.8 1154.44   6
   6  -3  -2 26112.3 1115.11  16
   6  -3  -2 26298.8 1091.20  14
   6  -3  -1 28654.6 1204.69  18
   6  -3  -1 29441.0 1212.48   6
   6  -3  -1 29425.4 1204.78  16
   6  -3  -1 27619.6 1125.23  14
   6  -3   0 9565.89 610.266  18
   6  -3   0 11390.5 671.869   6
   6  -3   0 10639.7 663.438  16
   6  -3   0 9804.79 580.049  14
   6  -3   1 236.888 104.490  18
   6  -3   1 233.966 124.696  16
   6  -3   1 281.317 124.079   6
   6  -3   2 1457.70 191.366  16
   6  -3   2 1678.42 200.851   6
   6  -2  -7 9916.90 539.655  16
   6  -2  -7 9976.54 543.421   5
   6  -2  -7 10785.0 597.057  14
   6  -2  -6 18892.5 894.912   6
   6  -2  -6 18701.9 854.513  16
   6  -2  -6 18495.0 837.930   5
   6  -2  -6 18481.6 873.163  14
   6  -2  -5 1407.09 223.107   5
   6  -2  -5 1360.83 226.872  16
   6  -2  -5 1414.04 234.932   6
   6  -2  -5 1589.11 231.447  14
   6  -2  -4 3046.54 345.417   6
   6  -2  -4 3368.34 347.269  16
   6  -2  -4 3113.36 332.591  14
   6  -2  -3 8463.44 568.401  18
   6  -2  -3 8603.69 580.151   6
   6  -2  -3 9681.33 616.342  16
   6  -2  -3 8645.53 564.153  14
   6  -2  -2 23824.3 1085.71  18
   6  -2  -2 24371.4 1071.52   6
   6  -2  -2 24558.6 1095.58  16
   6  -2  -2 22662.7 992.944  14
   6  -2  -1 21546.9 1027.69  18
   6  -2  -1 21364.9 1011.96   6
   6  -2  -1 23445.6 1061.72  16
   6  -2  -1 20920.5 941.917  14
   6  -2   0 4375.37 412.496  18
   6  -2   0 4936.10 444.315   6
   6  -2   0 4902.05 454.276  16
  -6  -2   0 5200.14 429.081  10
   6  -2   0 4553.08 376.760  14
   6  -2   1 1643.30 225.761  18
   6  -2   1 1523.94 246.831  16
   6  -2   1 1669.09 247.711   6
   6  -2   2 2034.91 237.933   6
   6  -2   2 2450.67 260.905  16
  -6  -2  -2 2150.28 244.889  10
   6  -1  -8 343.503 109.402  14
   6  -1  -7 6438.31 450.733  16
   6  -1  -7 7494.60 498.954  14
   6  -1  -6 9964.42 621.530   6
   6  -1  -6 9833.17 610.560  16
   6  -1  -6 9625.20 579.028   5
   6  -1  -6 10781.0 648.942  14
   6  -1  -5 3231.61 351.465   6
   6  -1  -5 3216.42 354.341  16
   6  -1  -5 3235.38 333.109   5
   6  -1  -5 3392.76 357.841  14
   6  -1  -4 65318.6 2056.29   6
   6  -1  -4 65413.5 2061.99  16
   6  -1  -4 67608.5 2024.64  14
   6  -1  -3 6255.54 479.488  18
   6  -1  -3 6385.09 490.898   6
   6  -1  -3 7069.20 544.168  16
   6  -1  -3 6585.97 475.617  14
   6  -1  -2 8968.76 617.369  18
   6  -1  -2 9342.27 613.748   6
   6  -1  -2 9033.31 629.164  16
   6  -1  -2 8813.48 555.724  14
   6  -1  -1 14797.0 807.586  18
   6  -1  -1 13812.1 772.926   6
   6  -1  -1 14633.3 811.793  16
   6  -1  -1 13461.0 689.610  14
   6  -1   0 25171.6 1101.80  18
   6  -1   0 25298.3 1110.52   6
   6  -1   0 27247.3 1178.86  16
  -6  -1   0 27678.3 1115.42  10
   6  -1   1 9963.51 583.004  18
   6  -1   1 8537.31 574.930   6
   6  -1   1 9308.29 612.570  16
  -6  -1  -1 10631.1 625.509  10
   6  -1   2 2923.48 253.740  18
   6  -1   2 2400.12 260.634   6
   6  -1   2 3392.67 309.226  16
  -6  -1  -2 3134.98 302.497  10
   6   0  -8 6111.51 396.703  14
   6   0  -7 10228.2 598.461  16
   6   0  -7 11214.6 624.004  14
   6   0  -6 14671.6 770.420   6
  -6   0   6 14195.0 729.341  11
   6   0  -6 15581.5 795.772  16
   6   0  -6 15704.2 798.212  14
   6   0  -5 70592.3 2099.22   6
   6   0  -5 74192.9 2146.59  16
   6   0  -5 74233.4 2111.31  14
  -6   0   4-31.9804 83.1954  11
   6   0  -4 132.735 106.221  16
   6   0  -4 42.2863 84.8667   6
   6   0  -4 192.785 108.968  14
   6   0  -3 11281.7 672.100  18
  -6   0   3 13123.0 710.952  11
   6   0  -3 11943.8 684.848   6
   6   0  -3 13434.2 751.225  16
   6   0  -3 12973.2 675.756  14
   6   0  -2 24067.9 1093.41  18
  -6   0   2 26262.2 1077.92  11
   6   0  -2 24971.7 1064.31   6
   6   0  -2 25011.0 1116.78  16
   6   0  -1 3412.21 379.973  18
   6   0  -1 3476.73 363.182   6
   6   0  -1 3623.46 393.178  16
  -6   0   1 3401.78 356.415  10
   6   0   0 58755.5 1906.22  18
   6   0   0 56264.3 1862.11   6
   6   0   0 60454.1 1973.51  16
  -6   0   0 60330.8 1915.66  10
   6   0   1 27443.0 1058.22  22
   6   0   1 26697.2 1059.30  18
   6   0   1 24267.1 1026.23   6
   6   0   1 26297.6 1094.43  16
  -6   0  -1 27790.5 1115.09  10
   6   0   2 1727.81 203.182  18
   6   0   2 1991.90 224.719  16
  -6   0  -2 2354.79 264.471  10
   6   1  -8 96.6753 72.3990  14
  -6   1   7 7120.76 471.560  11
   6   1  -7 6073.49 457.290  16
   6   1  -7 6555.94 463.168  14
   6   1  -6 9564.00 601.698   6
  -6   1   6 10301.1 616.740  11
   6   1  -6 10509.2 643.668  16
   6   1  -6 9347.39 599.232  14
   6   1  -5 3126.24 339.309   6
  -6   1   5 3428.08 365.814  11
   6   1  -5 3324.06 360.781  16
   6   1  -5 2902.16 325.687  14
   6   1  -4 64430.3 2008.09   6
  -6   1   4 67800.3 2066.63  11
   6   1  -4 66225.8 2083.27  16
   6   1  -4 67449.1 2004.65  14
   6   1  -3 6548.18 491.772  18
   6   1  -3 6787.11 483.774   6
  -6   1   3 7045.50 521.375  11
   6   1  -3 6845.30 517.833  16
   6   1  -2 9406.91 626.955  18
  -6   1   2 9102.77 595.223  11
   6   1  -2 9282.95 577.782   6
  -6   1   2 9183.96 594.165  10
   6   1  -2 9565.96 634.348  16
   6   1  -1 14176.2 794.038  18
   6   1  -1 14805.7 755.373   6
  -6   1   1 14316.1 777.385  10
   6   1  -1 14228.7 798.144  16
   6   1   0 27773.5 1146.67  18
   6   1   0 25375.2 1052.71   6
   6   1   0 27240.1 1150.46  16
  -6   1   0 27873.2 1150.09  10
   6   1   1 9675.57 557.177  22
   6   1   1 10293.8 595.509  18
   6   1   1 9459.54 578.044  16
  -6   1  -1 10676.0 639.373  10
   6   1   2 3074.54 277.613  22
   6   1   2 2630.21 246.018  18
  -6   1  -2 3316.83 307.506  10
  -6   2   7 10067.5 580.582  11
   6   2  -7 9784.87 583.298  16
   6   2  -7 8724.41 525.519  14
  -6   2   6 19449.0 903.546  11
   6   2  -6 18765.9 896.280  16
   6   2  -6 17063.2 816.021  14
  -6   2   5 1409.64 241.712  11
   6   2  -5 1302.89 213.565   6
   6   2  -5 1450.35 246.210  16
   6   2  -5 1208.20 195.594  14
   6   2  -4 3118.96 319.376   6
  -6   2   4 3041.63 347.181  11
   6   2  -4 3363.61 363.753  16
   6   2  -3 8832.46 531.550   6
   6   2  -3 8826.51 574.652  18
  -6   2   3 9309.22 620.607  11
  -6   2   3 6835.93 517.926  10
   6   2  -3 8803.81 586.576  16
   6   2  -2 24531.6 1078.89  18
  -6   2   2 23594.3 1060.13  11
  -6   2   2 24609.1 1070.34  10
   6   2  -2 24827.8 1065.52  16
   6   2  -1 21991.8 1026.34  18
  -6   2   1 22017.0 1013.14  10
   6   2  -1 22814.2 1012.32  16
   6   2   0 4233.93 411.953  18
  -6   2   0 4734.96 438.838  10
   6   2   0 4840.63 413.163  16
   6   2   1 2072.53 261.224  18
  -6   2  -1 1922.93 257.172  10
  -6   2  -2 2449.66 254.685  10
  -6   3   7 21167.0 885.268  11
   6   3  -7 19527.8 862.540  16
  -6   3   6 10684.7 649.861  11
   6   3  -6 10323.6 644.935  16
  -6   3   5 15593.6 819.230  11
   6   3  -5 13988.5 783.418  16
  -6   3   4 6860.19 525.118  11
   6   3  -4 6612.04 507.582  16
   6   3  -3 11209.2 658.010  18
  -6   3   3 11619.0 706.509  11
  -6   3   3 9122.77 614.543  10
   6   3  -3 10959.2 650.289  16
   6   3  -2 27347.3 1135.85  18
  -6   3   2 28172.9 1134.80  11
  -6   3   2 28186.1 1150.30  10
   6   3  -2 27401.2 1084.74  16
  -6   3   1 30281.5 1103.27  12
   6   3  -1 30503.8 1228.64  18
  -6   3   1 28816.6 1205.07  10
   6   3  -1 29951.5 1143.80  16
   6   3   0 11506.6 662.229  18
  -6   3   0 12021.5 685.043  10
   6   3   1 218.874 102.403  18
  -6   3  -1 520.972 153.874  10
  -6   3  -2 2041.41 223.475  10
  -6   4   7 2955.17 298.662  11
  -6   4   6 17132.5 812.545  11
   6   4  -6 14253.8 745.544  16
  -6   4   5 9657.71 611.280  11
   6   4  -5 8248.72 555.543  16
  -6   4   4 3183.17 320.043  12
  -6   4   4 3371.27 355.845  11
   6   4  -4 3169.05 335.151  16
  -6   4   4 2676.60 313.065  10
   6   4  -3 27304.1 1105.41  18
  -6   4   3 30040.1 1180.64  11
  -6   4   3 28853.7 1166.18  10
   6   4  -3 28221.0 1090.16  16
   6   4  -2 17433.2 870.849  18
  -6   4   2 18896.6 909.870  11
  -6   4   2 18290.2 895.995  10
   6   4  -2 18847.8 815.082  16
  -6   4   1 44433.2 1449.76  12
   6   4  -1 46734.0 1597.63  18
  -6   4   1 45156.2 1582.57  10
  -6   4   0 11639.0 600.597  12
   6   4   0 12459.1 681.603  18
  -6   4   0 11395.7 662.816  10
  -6   4  -1 5934.30 377.405  12
  -6   4  -1 6357.68 434.481  10
  -6   5   6 385.064 110.025  12
  -6   5   6 394.844 131.893  11
   6   5  -6 306.524 84.7360  16
  -6   5   5 6825.97 454.405  12
  -6   5   5 6657.92 481.535  11
   6   5  -5 5580.74 416.458  16
  -6   5   4 17073.0 795.689  12
  -6   5   4 18887.3 871.468  11
  -6   5   4 18242.0 849.266  10
   6   5  -4 16951.8 783.145  16
  -6   5   3 12168.8 650.340  12
  -6   5   3 12242.2 680.600  11
  -6   5   3 11808.9 689.196  10
  -6   5   2 83197.2 2292.47  12
  -6   5   2 81991.5 2381.96  11
  -6   5   2 80823.2 2405.34  10
  -6   5   1 26885.8 1028.61  12
  -6   5   1 26825.2 1056.15  11
  -6   5   1 27162.5 1100.73  10
  -6   5   0 1515.92 196.515  12
  -6   5   0 1737.03 232.980  10
  -6   5  -1 238.294 90.3530  10
  -6   6   6 780.939 137.994  11
  -6   6   5 4899.81 367.630  12
  -6   6   5 4788.51 374.964  11
  -6   6   4 7213.70 466.797  12
  -6   6   4 7500.44 487.186  11
  -6   6   4 6572.01 460.728  10
  -6   6   3 21825.0 889.885  12
  -6   6   3 22380.2 911.577  11
  -6   6   3 21248.2 932.647  10
  -6   6   2 13314.9 646.180  12
  -6   6   2 13817.0 668.292  11
  -6   6   2 12689.9 689.460  10
  -6   6   1 15167.8 675.309  12
  -6   6   1 14710.4 678.763  11
  -6   6   1 15771.1 745.022  10
  -6   6   0 4452.80 309.045  12
  -6   6   0 4150.68 328.675  10
  -6   7   4 3690.51 300.183  12
  -6   7   4 3597.70 289.033  11
  -6   7   4 3078.66 285.111  10
  -6   7   3 8893.66 485.175  12
  -6   7   3 9210.34 483.221  11
  -6   7   3 7893.93 491.516  10
  -6   7   2 96.3536 77.2443  12
  -6   7   2 154.037 83.1619  11
  -6   7   2 123.592 75.9714  10
  -6   7   1 4043.34 320.740  10
   7  -4  -4 2713.83 255.058   6
   7  -4  -4 3401.58 289.181  14
   7  -4  -3 1185.72 172.077   6
   7  -4  -3 1136.19 160.209  14
   7  -4  -2 844.704 152.021   6
   7  -3  -5 12092.1 594.566   6
   7  -3  -5 12685.1 589.369  14
   7  -3  -4 1155.31 167.133  16
   7  -3  -4 1264.08 190.879   6
   7  -3  -4 1162.29 174.979  14
   7  -3  -3 1387.41 179.876  18
   7  -3  -3 1287.28 184.923  16
   7  -3  -3 1653.26 213.903   6
   7  -3  -3 1656.11 200.819  14
   7  -3  -2 5888.44 394.783  18
   7  -3  -2 6262.18 416.708   6
   7  -3  -2 6108.48 401.610  16
   7  -3  -2 6040.07 369.840  14
   7  -3  -1 14378.8 642.831  18
   7  -3  -1 16793.5 679.463   6
   7  -2  -6 5445.78 365.432   6
   7  -2  -6 5358.05 358.716  14
   7  -2  -5 2565.92 266.858   6
   7  -2  -5 2244.00 234.695  16
   7  -2  -5 2371.51 248.816  14
   7  -2  -4 1378.06 192.509  16
   7  -2  -4 1373.05 199.259   6
   7  -2  -4 1342.18 203.541  14
   7  -2  -3 1366.57 186.233  18
   7  -2  -3 1514.81 208.516  16
   7  -2  -3 1357.49 192.793   6
   7  -2  -3 1473.26 191.290  14
   7  -2  -2 13373.7 659.144  18
   7  -2  -2 14656.5 677.520   6
   7  -2  -2 14143.7 682.321  16
   7  -2  -1 22266.9 870.933  18
   7  -2  -1 23880.9 881.225   6
   7  -2  -1 23143.3 893.680  16
   7  -1  -6 5964.65 393.504   6
   7  -1  -6 5877.12 384.171  16
   7  -1  -6 6571.78 402.526  14
   7  -1  -5 686.545 139.452  16
   7  -1  -5 699.158 144.930   6
   7  -1  -5 757.471 148.743  14
   7  -1  -4 2507.16 266.862   6
   7  -1  -4 2153.20 249.759  16
   7  -1  -4 2285.21 246.477  14
   7  -1  -3 7708.38 478.532   6
   7  -1  -3 6728.33 443.826  18
   7  -1  -3 7948.32 503.893  16
   7  -1  -2 31950.5 1169.95  18
   7  -1  -2 33444.9 1160.72   6
   7  -1  -2 34623.4 1208.66  16
   7  -1  -1 9896.28 548.541  18
   7  -1  -1 10355.9 534.181   6
   7  -1  -1 10970.8 579.737  16
   7   0  -6 13050.3 618.421  16
   7   0  -5 17.6257 61.1140   6
   7   0  -5-105.634 108.401  16
   7   0  -5 3.77368 52.5917  14
   7   0  -4 1913.69 244.932  16
   7   0  -4 1737.55 219.692   6
   7   0  -3 41627.2 1340.30   6
   7   0  -3 38937.7 1317.83  18
   7   0  -3 42320.8 1396.85  16
   7   0  -2 39250.6 1350.73  18
   7   0  -2 40389.4 1300.11   6
   7   0  -2 41809.3 1385.13  16
   7   0  -1 139974. 3520.50  18
   7   0  -1 142957. 3530.42  16
   7   1  -6 6413.41 413.088  16
  -7   1   5 583.290 129.462  11
   7   1  -5 387.665 110.110   6
   7   1  -5 463.253 124.359  16
  -7   1   4 2521.69 267.860  11
   7   1  -4 2238.19 260.548  16
   7   1  -4 2280.35 239.908   6
   7   1  -3 7095.48 459.382  18
  -7   1   3 8015.95 483.299  11
   7   1  -3 7830.39 502.812  16
   7   1  -2 31692.4 1176.39  18
  -7   1   2 35694.6 1179.91  11
   7   1  -2 33387.2 1190.23  16
   7   1  -1 11547.5 595.481  18
  -7   1   1 11949.8 562.280  11
   7   1  -1 10556.1 560.505  16
   7   2  -6 5440.66 372.368  16
  -7   2   5 2524.20 256.310  11
   7   2  -5 2619.01 272.505  16
  -7   2   4 1605.94 213.838  11
   7   2  -4 1371.84 195.988  16
  -7   2   3 1531.02 199.976  11
   7   2  -3 1334.20 190.597  18
   7   2  -3 1327.96 210.190  16
   7   2  -2 14459.7 694.906  18
  -7   2   2 14689.3 661.498  11
   7   2  -2 14239.9 671.052  16
   7   2  -1 24768.4 937.885  18
  -7   2   1 24445.6 887.754  11
  -7   3   5 12192.8 589.154  11
   7   3  -5 11898.1 588.578  16
  -7   3   4 1353.75 192.685  11
   7   3  -4 1401.69 194.052  16
  -7   3   3 1563.25 208.204  11
   7   3  -3 1546.90 194.479  16
   7   3  -2 6491.25 427.738  18
  -7   3   2 6378.87 402.816  11
   7   3  -1 16067.0 691.469  18
  -7   4   4 2766.46 259.718  11
  -7   4   3 900.753 147.343  11
  -7   4   2 821.463 144.386  11
   0   0   0    0.00    0.00   0
TITL MX07_17 in P2(1)
REM P2(1) (#4 in standard setting)
CELL 1.54184   6.312145  10.561088   7.992536  90.0000 112.1255  90.0000
ZERR    2.00   0.000147   0.000225   0.000231   0.0000   0.0030   0.0000
LATT -1
SYMM -x, y+1/2,-z
SFAC C H O
UNIT 20.00 20.00 4.00
TREF
HKLF 4
END
;
_shelx_hkl_checksum     26115
_shelx_res_file
;
TITL MX07_17 in P21 #4
    shelx.res
    created by SHELXL-2016/6 at 15:26:10 on 28-Jun-2017
CELL 1.54184 6.3121 10.5611 7.9925 90.000 112.126 90.000
ZERR 2.0000 0.0001 0.0002 0.0002 0.000 0.003 0.000
LATT -1
SYMM -X, 0.5+Y, -Z
SFAC C H O
UNIT 20 36 4
MERG 2
FMAP 2
GRID
PLAN 10
TEMP -150
BOND
CONF
BOND $H
EQIV $1 1-X,Y-1/2,1-Z
HTAB O1 O2_$1
L.S. 20
ACTA
WGHT    0.040800    0.077000
FVAR      28.91840
O1    3    0.343974    0.060277    0.582428    11.00000    0.03726    0.02906 =
         0.04548    0.01023    0.02529    0.00941
H1    2    0.420830    0.000090    0.583706    11.00000    0.04867
C1    1    0.329028    0.283232    0.524105    11.00000    0.02360    0.02711 =
         0.02298    0.00276    0.00891   -0.00197
O2    3    0.342450    0.372478    0.390897    11.00000    0.02644    0.02927 =
         0.02437    0.00189    0.00762   -0.00538
C2    1    0.367148    0.152197    0.459836    11.00000    0.02260    0.02902 =
         0.03153    0.00446    0.01332    0.00341
AFIX  13
H2    2    0.525368    0.147597    0.459797    11.00000   -1.20000
AFIX   0
C3    1    0.192988    0.131710    0.266251    11.00000    0.03406    0.02799 =
         0.03485   -0.00648    0.01157   -0.00161
AFIX  23
H3A   2    0.273802    0.126032    0.181704    11.00000   -1.20000
H3B   2    0.109504    0.051339    0.259698    11.00000   -1.20000
AFIX   0
C4    1    0.023287    0.242622    0.212160    11.00000    0.02257    0.03520 =
         0.03027   -0.00326    0.00412   -0.00130
AFIX  13
H4    2   -0.095250    0.227897    0.088837    11.00000   -1.20000
AFIX   0
C5    1   -0.089801    0.249105    0.351518    11.00000    0.02168    0.04137 =
         0.04437    0.00450    0.01282    0.00024
AFIX  23
H5A   2   -0.152629    0.165173    0.363326    11.00000   -1.20000
H5B   2   -0.217014    0.310951    0.312108    11.00000   -1.20000
AFIX   0
C6    1    0.091724    0.289894    0.534210    11.00000    0.03001    0.02957 =
         0.03566    0.00277    0.01869    0.00507
AFIX  23
H6A   2    0.060505    0.377427    0.562909    11.00000   -1.20000
H6B   2    0.085833    0.233283    0.631090    11.00000   -1.20000
AFIX   0
C7    1    0.153126    0.365484    0.214590    11.00000    0.02532    0.03292 =
         0.02229   -0.00007    0.00614    0.00281
C8    1    0.006396    0.483425    0.193273    11.00000    0.04381    0.03991 =
         0.03811    0.01015    0.01938    0.01361
AFIX  33
H8A   2   -0.121668    0.480975    0.076148    11.00000   -1.50000
H8B   2   -0.052847    0.486220    0.290291    11.00000   -1.50000
H8C   2    0.099284    0.558972    0.199665    11.00000   -1.50000
AFIX   0
C9    1    0.260498    0.368075    0.072673    11.00000    0.03470    0.04616 =
         0.02790    0.00256    0.01266    0.00391
AFIX  33
H9A   2    0.139808    0.363569   -0.048097    11.00000   -1.50000
H9B   2    0.347117    0.446788    0.084261    11.00000   -1.50000
H9C   2    0.363568    0.295535    0.090656    11.00000   -1.50000
AFIX   0
C10   1    0.516697    0.320026    0.701319    11.00000    0.03799    0.04453 =
         0.02661    0.00185    0.00778   -0.00905
AFIX  33
H10A  2    0.515033    0.262157    0.796667    11.00000   -1.50000
H10B  2    0.665254    0.314862    0.689156    11.00000   -1.50000
H10C  2    0.491166    0.406855    0.732737    11.00000   -1.50000
AFIX   0
HKLF 4
REM  MX07_17 in P21 #4
REM R1 =  0.0291 for    1728 Fo > 4sig(Fo)  and  0.0294 for all    1746 data
REM    113 parameters refined using      1 restraints
END
WGHT      0.0408      0.0770
REM Highest difference peak  0.133,  deepest hole -0.111,  1-sigma level  0.026
Q1    1   0.3511  0.2191  0.5041  11.00000  0.05    0.13
Q2    1   0.1064  0.1955  0.2329  11.00000  0.05    0.12
Q3    1   0.3366  0.3226  0.4512  11.00000  0.05    0.11
Q4    1   0.0894  0.2941  0.2189  11.00000  0.05    0.11
Q5    1   0.1069  0.4253  0.5602  11.00000  0.05    0.10
Q6    1   0.2181  0.2740  0.5379  11.00000  0.05    0.10
Q7    1   0.2856  0.1486  0.3658  11.00000  0.05    0.10
Q8    1  -0.0281  0.2390  0.2738  11.00000  0.05    0.10
Q9    1   0.3334  0.4089  0.4862  11.00000  0.05    0.09
Q10   1  -0.1426  0.3701  0.3277  11.00000  0.05    0.09
;
_shelx_res_checksum     69049
data_global
_journal_date_recd_electronic     2017-07-03
_journal_date_accepted     2017-07-06
_journal_name_full     'Acta Crystallographica, Section E'
_journal_year     2017
_journal_volume     73
_journal_issue      8
_journal_page_first     1242
_journal_page_last     1245
_journal_paper_category     GO
_journal_paper_doi     10.1107/S2056989017010015
_journal_coeditor_code     HG5490
loop_
    _publ_contact_author_name
    _publ_contact_author_address
    _publ_contact_author_email
    'Collis, Gavin'
;
Advanced Fibres and Chemical Industries
CSIRO Manufacturing
Melbourne
Victoria 3169
Australia
;
;
gavin.collis@csiro.au
;
    'Forsyth, Craig M.'
;
School of Chemistry
Monash University
Clayton 3800
Australia
;
;
craig.forsyth@monash.edu
;
_publ_contact_author_fax     '+61 3 9545 2446'
_publ_contact_author_phone     '+61 3 9545 2458'
_publ_section_title
;
Structural elucidation of a hydroxy--cineole product obtained from cytochrome
P450 monooxygenase CYP101J2 catalysed transformation of 1,8-cineole
;
_publ_section_title_footnote     .
loop_
    _publ_author_name
    _publ_author_footnote
    _publ_author_address
    'Collis, Gavin E.' .
;
Advanced Fibres and Chemical Industries
CSIRO Manufacturing
Melbourne
Victoria 3169
Australia
;
    'Unterweger, Birgit' .
;
Advanced Fibres and Chemical Industries
CSIRO Manufacturing
Melbourne
Victoria 3169
Australia
Infection and Immunity Program,
Monash Biomedicine Discovery Institute and Department of Microbiology
Monash University
Clayton 3800
Australia
;
    'Dumsday, Geoff J.' .
;
Advanced Fibres and Chemical Industries
CSIRO Manufacturing
Melbourne
Victoria 3169
Australia
;
    'Forsyth, Craig M.' .
;
School of Chemistry
Monash University
Clayton 3800
Australia
;
_publ_section_synopsis
;
X-ray structure analysis of hydroxy--cineole, derived from the biotransformation
of cineole, was undertaken to unambiguously determine the location and
stereochemistry of the hydroxyl functionality. In the solid state, weak
intramolecular O---H...O hydrogen bonding is present, causing the molecules to
arrange in spiral chains.
;
