# Supplementary material for: Structural elucidation of a hy­droxy–cineole product obtained from cytochrome P450 monooxygenase CYP101J2 catalysed transformation of 1,8-cineole
Source: Acta Crystallogr E Crystallogr Commun. 2017 Jul 21;73(Pt 8):1242–5. doi: 10.1107/S2056989017010015 (PMC5598857; doi:10.1107/S2056989017010015)
Supplement: Supplementary file 2 [file e-73-01242-Isup2.hkl]

data_I                                                                          
_shelx_title ' MX07_17 in P21 No4' 
_shelx_refln_list_code          4                                               
_shelx_F_calc_maximum       33.44                                               
_exptl_crystal_F_000       188.00                                               
_reflns_d_resolution_high  0.8396                                               
                                                                                
loop_                                                                           
 _space_group_symop_operation_xyz                                               
 'x, y, z'                                                                      
 '-x, y+1/2, -z'                                                                
                                                                                
_cell_length_a     6.3121                                                       
_cell_length_b    10.5611                                                       
_cell_length_c     7.9925                                                       
_cell_angle_alpha  90.000                                                       
_cell_angle_beta  112.126                                                       
_cell_angle_gamma  90.000                                                       
                                                                                
_shelx_F_squared_multiplier     1.000                                           
                                                                                
loop_                                                                           
 _refln_index_h                                                                 
 _refln_index_k                                                                 
 _refln_index_l                                                                 
 _refln_F_squared_calc                                                          
 _refln_F_squared_meas                                                          
 _refln_F_squared_sigma                                                         
 _refln_observed_status                                                         
   0 -12   0         38.52         33.74         1.22 o                         
   1 -12   0          0.90          1.05         0.11 o                         
   2 -12   0         36.27         32.87         1.15 o                         
   1 -11   0          9.26          9.57         0.68 o                         
   2 -11   0         15.61         13.89         0.79 o                         
   3 -11   0          0.38          0.44         0.10 o                         
   0 -10   0        119.26        115.35         3.36 o                         
   1 -10   0          0.14          0.06         0.09 o                         
   2 -10   0         10.15         12.68         1.08 o                         
   3 -10   0         53.89         45.35         1.11 o                         
   4 -10   0         22.82         21.80         0.66 o                         
   1  -9   0        132.32        137.62         2.14 o                         
   2  -9   0         47.43         50.35         1.12 o                         
   3  -9   0         15.47         18.67         0.67 o                         
   4  -9   0         40.93         42.02         1.10 o                         
   0  -8   0        150.72        113.47         4.74 o                         
   1  -8   0        110.08        108.83         1.65 o                         
   2  -8   0         17.67         19.05         0.80 o                         
   3  -8   0          8.74          9.94         0.49 o                         
   4  -8   0         25.38         27.26         0.68 o                         
   5  -8   0         13.76         15.76         0.45 o                         
   1  -7   0         21.30         19.70         0.50 o                         
   2  -7   0          9.94          9.75         0.32 o                         
   3  -7   0          9.79         12.59         0.45 o                         
   4  -7   0          3.50          4.20         0.31 o                         
   5  -7   0          1.58          1.40         0.12 o                         
   0  -6   0          5.02          3.51         0.60 o                         
   1  -6   0         43.88         46.57         0.80 o                         
   2  -6   0         41.62         41.95         0.71 o                         
   3  -6   0         45.63         47.11         0.91 o                         
   4  -6   0          9.03          9.19         0.33 o                         
   5  -6   0          6.86          6.23         0.19 o                         
   6  -6   0          4.53          4.50         0.21 o                         
   1  -5   0        156.96        157.92         2.73 o                         
   2  -5   0         57.78         54.79         1.60 o                         
   3  -5   0          3.11          3.38         0.16 o                         
   4  -5   0         19.41         20.47         0.45 o                         
   5  -5   0          8.28          7.02         0.21 o                         
   6  -5   0          1.66          1.81         0.13 o                         
   0  -4   0        561.21        516.99        18.49 o                         
   1  -4   0        625.37        649.52        10.03 o                         
   2  -4   0        592.14        630.65        10.90 o                         
   3  -4   0         56.81         63.14         1.35 o                         
   4  -4   0         31.94         32.79         0.54 o                         
   5  -4   0         52.01         50.31         0.93 o                         
   6  -4   0         13.32         13.33         0.38 o                         
   1  -3   0       1049.18       1034.86        13.08 o                         
   2  -3   0         51.73         56.22         1.23 o                         
   3  -3   0          3.71          4.10         0.19 o                         
   4  -3   0         63.33         59.65         0.72 o                         
   5  -3   0         46.23         43.23         0.86 o                         
   6  -3   0         14.13         12.34         0.46 o                         
   1  -2   0         49.58         47.72         0.91 o                         
   2  -2   0         44.68         46.74         1.74 o                         
   3  -2   0         19.31         16.50         1.41 o                         
   4  -2   0         11.99         12.21         0.32 o                         
   5  -2   0         82.18         80.91         1.16 o                         
   6  -2   0          5.24          5.72         0.22 o                         
   2  -1   0        234.60        231.31         4.24 o                         
   3  -1   0          3.12          2.16         0.30 o                         
   4  -1   0         70.61         70.75         1.06 o                         
   5  -1   0         65.61         67.26         0.98 o                         
   6  -1   0         30.36         31.53         0.77 o                         
   1   0   0        132.11        135.40         4.39 o                         
   2   0   0          4.52          5.29         0.68 o                         
   3   0   0        333.84        345.95         8.50 o                         
   4   0   0         74.52         75.25         0.93 o                         
   5   0   0         16.06         15.34         0.44 o                         
   6   0   0         68.45         70.48         1.14 o                         
   2   1   0        233.87        235.99         4.29 o                         
   3   1   0          3.10          1.94         0.29 o                         
   4   1   0         70.84         68.84         0.77 o                         
   5   1   0         65.62         68.56         1.12 o                         
   6   1   0         30.29         32.32         0.67 o                         
   1   2   0         49.65         44.31         1.20 o                         
   2   2   0         44.88         50.62         1.39 o                         
   3   2   0         19.48         19.05         0.96 o                         
   4   2   0         12.05         12.21         0.27 o                         
   5   2   0         81.92         80.64         1.02 o                         
   6   2   0          5.25          5.52         0.29 o                         
   1   3   0       1049.50        987.06        41.66 o                         
   2   3   0         53.02         55.75         1.41 o                         
   3   3   0          3.66          3.98         0.15 o                         
   4   3   0         62.39         58.76         0.75 o                         
   5   3   0         46.23         43.28         0.74 o                         
   6   3   0         14.30         14.06         0.57 o                         
   0   4   0        559.10        535.55        12.28 o                         
   1   4   0        626.63        537.11       105.33 o                         
   2   4   0        592.69        609.38        14.85 o                         
   3   4   0         55.90         63.20         0.71 o                         
   4   4   0         31.96         32.14         0.56 o                         
   5   4   0         51.89         51.17         0.93 o                         
   6   4   0         13.41         14.14         0.45 o                         
   1   5   0        156.72        151.57         4.78 o                         
   2   5   0         58.08         56.09         0.78 o                         
   3   5   0          3.10          3.50         0.16 o                         
   4   5   0         19.59         19.81         0.43 o                         
   5   5   0          8.18          6.61         0.28 o                         
   6   5   0          1.65          1.93         0.18 o                         
   0   6   0          4.62          3.86         0.22 o                         
   1   6   0         42.92         43.95         1.46 o                         
   2   6   0         41.35         39.71         0.56 o                         
   3   6   0         46.40         45.25         0.69 o                         
   4   6   0          9.15          8.72         0.29 o                         
   5   6   0          6.96          6.57         0.31 o                         
   6   6   0          4.27          5.16         0.27 o                         
   1   7   0         21.87         20.17         0.36 o                         
   2   7   0          9.88          9.32         0.31 o                         
   3   7   0          9.68         11.55         0.32 o                         
   4   7   0          3.32          4.28         0.20 o                         
   5   7   0          1.42          1.43         0.12 o                         
   0   8   0        150.76        152.41         2.29 o                         
   1   8   0        109.85        105.83         1.23 o                         
   2   8   0         17.71         18.09         0.41 o                         
   3   8   0          8.75          9.44         0.30 o                         
   4   8   0         25.39         25.95         0.58 o                         
   5   8   0         13.85         17.36         0.67 o                         
   1   9   0        131.78        130.85         1.60 o                         
   2   9   0         47.45         48.43         0.78 o                         
   3   9   0         15.52         17.49         0.41 o                         
   4   9   0         41.41         44.93         0.98 o                         
   0  10   0        118.93        116.03         4.03 o                         
   1  10   0          0.16          0.04         0.06 o                         
   2  10   0         10.17         12.46         0.44 o                         
   3  10   0         54.18         52.60         1.32 o                         
   4  10   0         22.81         21.14         0.89 o                         
   1  11   0          9.32          9.39         0.44 o                         
   2  11   0         15.54         15.43         0.57 o                         
   3  11   0          0.39          0.21         0.07 o                         
   0  12   0         38.64         38.83         1.94 o                         
   1  12   0          0.90          0.96         0.13 o                         
   2  12   0         36.03         38.78         0.89 o                         
  -2 -12   1          3.78          4.02         0.24 o                         
  -1 -12   1         11.07         11.52         0.68 o                         
   0 -12   1         10.20          9.70         0.87 o                         
   1 -12   1         17.77         13.37         0.70 o                         
  -3 -11   1          3.24          2.56         0.16 o                         
  -2 -11   1          4.84          4.06         0.27 o                         
  -1 -11   1         13.50         12.57         0.70 o                         
   0 -11   1          2.62          2.42         0.23 o                         
   1 -11   1         13.77         10.99         1.29 o                         
   2 -11   1         24.54         19.15         0.92 o                         
  -4 -10   1         28.68         24.15         0.58 o                         
  -3 -10   1         37.41         39.10         0.85 o                         
  -2 -10   1          2.05          1.97         0.32 o                         
  -1 -10   1         23.57         24.72         1.21 o                         
   0 -10   1         21.85         21.35         0.77 o                         
   1 -10   1          5.65          5.12         0.27 o                         
   2 -10   1          2.05          2.34         0.19 o                         
   3 -10   1         21.30         23.03         0.67 o                         
  -5  -9   1         22.65         19.76         0.86 o                         
  -4  -9   1         38.90         39.10         1.36 o                         
  -3  -9   1          5.55          5.87         0.37 o                         
  -2  -9   1         30.43         30.96         1.41 o                         
  -1  -9   1         44.54         50.00         1.89 o                         
   0  -9   1        232.84        233.92         8.41 o                         
   1  -9   1         90.08         92.87         1.56 o                         
   2  -9   1         83.25         90.93         1.89 o                         
   3  -9   1         12.65         14.06         0.57 o                         
   4  -9   1         13.29         13.01         0.64 o                         
  -5  -8   1         14.32         14.81         0.45 o                         
  -4  -8   1          9.36          8.81         0.38 o                         
  -3  -8   1         26.91         28.62         1.00 o                         
  -2  -8   1          5.11          7.78         0.34 o                         
  -1  -8   1         87.44         85.10         1.42 o                         
   0  -8   1        125.47        124.87         2.48 o                         
   1  -8   1         65.63         65.49         1.15 o                         
   2  -8   1          3.15          3.31         0.21 o                         
   3  -8   1         16.63         19.73         0.91 o                         
   4  -8   1         13.99         14.13         0.42 o                         
   5  -8   1          8.49          7.60         0.47 o                         
  -6  -7   1          4.08          3.94         0.23 o                         
  -5  -7   1         14.15         12.40         0.44 o                         
  -4  -7   1          2.73          1.94         0.17 o                         
  -3  -7   1          5.88          5.53         0.25 o                         
  -2  -7   1          2.32          2.39         0.17 o                         
  -1  -7   1          7.73          6.41         0.25 o                         
   0  -7   1        164.53        159.59         1.88 o                         
   1  -7   1         57.34         61.39         1.07 o                         
   2  -7   1         50.26         53.73         0.91 o                         
   3  -7   1          5.92          6.65         0.33 o                         
   4  -7   1          5.17          5.87         0.36 o                         
   5  -7   1          1.42          1.04         0.08 o                         
  -6  -6   1         18.46         16.91         0.52 o                         
  -5  -6   1         31.81         31.36         0.68 o                         
  -4  -6   1         17.67         18.26         0.39 o                         
  -3  -6   1         34.26         34.25         0.74 o                         
  -2  -6   1          9.09         11.12         0.36 o                         
  -1  -6   1        161.18        175.45         2.09 o                         
   0  -6   1         24.30         24.85         1.16 o                         
   1  -6   1          7.57          6.48         0.25 o                         
   2  -6   1          5.97          6.14         0.27 o                         
   3  -6   1         30.86         31.51         0.56 o                         
   4  -6   1          4.48          4.07         0.20 o                         
   5  -6   1          0.31          0.22         0.05 o                         
  -6  -5   1         34.53         31.52         0.63 o                         
  -5  -5   1         14.63         15.78         0.41 o                         
  -4  -5   1         92.96         91.16         1.17 o                         
  -3  -5   1          6.91          6.00         0.23 o                         
  -2  -5   1        379.68        384.13        13.65 o                         
  -1  -5   1        422.42        439.70         6.21 o                         
   0  -5   1         94.56         95.26         1.85 o                         
   1  -5   1         24.55         25.04         1.18 o                         
   2  -5   1        205.90        204.37         2.21 o                         
   3  -5   1         37.85         37.90         0.68 o                         
   4  -5   1         34.27         36.42         0.67 o                         
   5  -5   1         19.05         18.55         0.50 o                         
   6  -5   1          0.15          0.17         0.06 o                         
  -6  -4   1         53.81         51.96         0.91 o                         
  -5  -4   1        164.87        156.96         2.52 o                         
  -4  -4   1          1.64          2.32         0.13 o                         
  -3  -4   1         62.79         66.68         0.95 o                         
  -2  -4   1         31.85         33.98         1.03 o                         
  -1  -4   1        962.71        942.32        14.28 o                         
   0  -4   1        279.80        280.94         4.90 o                         
   1  -4   1        195.07        201.23         4.16 o                         
   2  -4   1         69.90         69.10         4.39 o                         
   3  -4   1         69.73         68.18         1.03 o                         
   4  -4   1         28.40         27.99         0.47 o                         
   5  -4   1          3.82          3.85         0.22 o                         
   6  -4   1          7.34          7.07         0.27 o                         
  -7  -3   1         18.52         18.67         1.44 o                         
  -6  -3   1         35.83         34.39         0.71 o                         
  -5  -3   1         27.38         25.45         0.54 o                         
  -4  -3   1          3.69          3.81         0.15 o                         
  -3  -3   1         22.74         29.02         1.90 o                         
  -2  -3   1        721.80        745.81         8.44 o                         
  -1  -3   1         24.10         24.53         0.57 o                         
   0  -3   1        358.54        313.15         9.03 o                         
   1  -3   1        122.97        130.15         2.87 o                         
   2  -3   1         65.61         77.35         3.49 o                         
   3  -3   1         97.46        105.32         1.94 o                         
   4  -3   1        128.22        129.24         1.41 o                         
   5  -3   1         11.69         12.57         0.37 o                         
   6  -3   1          0.48          0.30         0.08 o                         
  -7  -2   1         26.54         27.63         0.61 o                         
  -6  -2   1         26.70         26.06         0.60 o                         
  -5  -2   1         17.39         16.47         0.45 o                         
  -4  -2   1         14.63         15.05         0.32 o                         
  -3  -2   1          8.37          9.20         1.30 o                         
  -2  -2   1        602.69        614.30        15.15 o                         
  -1  -2   1        121.84        112.89         2.59 o                         
   0  -2   1        469.82        447.30         5.63 o                         
   1  -2   1        259.81        255.63         8.39 o                         
   2  -2   1         41.13         44.97         2.00 o                         
   3  -2   1          9.21         10.63         0.35 o                         
   4  -2   1         23.52         24.16         0.56 o                         
   5  -2   1         54.13         54.48         0.89 o                         
   6  -2   1          2.27          1.93         0.17 o                         
  -7  -1   1         12.42         12.44         0.38 o                         
  -6  -1   1         16.37         16.90         0.46 o                         
  -5  -1   1         21.70         22.63         0.47 o                         
  -4  -1   1         39.66         41.87         0.58 o                         
  -3  -1   1        411.82        452.49        14.91 o                         
  -2  -1   1        772.52        797.68        12.57 o                         
   1  -1   1        528.58        518.37         9.56 o                         
   2  -1   1         99.97         95.95         2.77 o                         
   3  -1   1        109.09        112.66         2.39 o                         
   4  -1   1         98.74         97.97         1.39 o                         
   5  -1   1        125.35        127.26         1.63 o                         
   6  -1   1         11.60         11.52         0.47 o                         
  -7   0   1        163.93        169.18         2.98 o                         
  -6   0   1          3.83          4.16         0.22 o                         
  -5   0   1         29.26         29.95         0.55 o                         
  -4   0   1        150.37        153.14         3.20 o                         
  -3   0   1        497.71        535.39         9.13 o                         
  -2   0   1          1.50          3.13         1.56 o                         
   1   0   1          0.17          0.73         0.20 o                         
   2   0   1          1.51          2.39         0.29 o                         
   3   0   1        105.78        118.24         1.53 o                         
   4   0   1        372.49        364.34         3.99 o                         
   5   0   1         41.73         42.28         0.75 o                         
   6   0   1         31.37         31.70         0.58 o                         
  -7   1   1         12.60         13.60         0.44 o                         
  -6   1   1         16.20         17.22         0.47 o                         
  -5   1   1         21.46         22.33         0.53 o                         
  -4   1   1         40.00         42.19         0.83 o                         
  -3   1   1        411.21        434.01         7.65 o                         
  -2   1   1        770.44        813.62        10.51 o                         
   1   1   1        526.22        550.71         8.84 o                         
   2   1   1         99.35         98.85         2.34 o                         
   3   1   1        109.58        113.19         1.48 o                         
   4   1   1         98.50         97.44         1.03 o                         
   5   1   1        125.69        125.67         1.33 o                         
   6   1   1         11.68         11.97         0.35 o                         
  -7   2   1         26.25         29.42         0.77 o                         
  -6   2   1         26.47         26.65         0.70 o                         
  -5   2   1         17.70         17.19         0.40 o                         
  -4   2   1         14.46         15.72         0.33 o                         
  -3   2   1          8.59          7.61         0.47 o                         
  -2   2   1        602.24        632.25        10.37 o                         
  -1   2   1        123.52        119.50         5.73 o                         
   0   2   1        469.90        413.02         9.09 o                         
   1   2   1        259.96        267.99         8.98 o                         
   2   2   1         40.45         41.83         1.35 o                         
   3   2   1          9.13          9.74         0.30 o                         
   4   2   1         23.87         24.07         0.44 o                         
   5   2   1         53.89         54.45         0.72 o                         
   6   2   1          2.29          2.39         0.22 o                         
  -7   3   1         18.34         19.21         0.83 o                         
  -6   3   1         36.21         35.77         0.70 o                         
  -5   3   1         27.16         25.63         0.59 o                         
  -4   3   1          3.72          4.02         0.17 o                         
  -3   3   1         22.54         24.30         0.53 o                         
  -2   3   1        721.34        747.00        12.26 o                         
  -1   3   1         23.36         22.13         0.80 o                         
   0   3   1        358.72        321.88         5.25 o                         
   1   3   1        123.67        114.10        10.64 o                         
   2   3   1         66.63         77.81         3.23 o                         
   3   3   1         97.14        104.69         1.22 o                         
   4   3   1        127.46        125.51         1.45 o                         
   5   3   1         11.86         12.54         0.35 o                         
   6   3   1          0.46          0.42         0.18 o                         
  -6   4   1         54.04         54.28         1.06 o                         
  -5   4   1        164.68        156.69         2.44 o                         
  -4   4   1          1.66          1.96         0.14 o                         
  -3   4   1         63.17         66.91         0.76 o                         
  -2   4   1         31.95         34.43         1.83 o                         
  -1   4   1        962.88        939.03        15.93 o                         
   0   4   1        278.48        261.12         3.94 o                         
   1   4   1        193.34        204.20         6.06 o                         
   2   4   1         70.32         72.38         2.00 o                         
   3   4   1         69.44         68.05         0.78 o                         
   4   4   1         28.60         28.20         0.49 o                         
   5   4   1          3.68          3.85         0.22 o                         
   6   4   1          7.46          7.32         0.34 o                         
  -6   5   1         34.50         32.23         0.73 o                         
  -5   5   1         14.64         15.70         0.53 o                         
  -4   5   1         93.47         89.12         1.27 o                         
  -3   5   1          6.73          5.52         0.18 o                         
  -2   5   1        379.09        392.72         6.60 o                         
  -1   5   1        422.92        410.89        11.21 o                         
   0   5   1         94.44         91.56         2.16 o                         
   1   5   1         24.43         22.03         1.60 o                         
   2   5   1        205.63        200.29         2.13 o                         
   3   5   1         38.32         37.69         0.54 o                         
   4   5   1         33.92         35.59         0.66 o                         
   5   5   1         19.08         19.55         0.50 o                         
   6   5   1          0.17          0.28         0.11 o                         
  -6   6   1         18.12         18.17         0.48 o                         
  -5   6   1         32.00         32.26         0.84 o                         
  -4   6   1         17.62         17.65         0.42 o                         
  -3   6   1         34.63         33.44         0.60 o                         
  -2   6   1          9.09         10.22         0.26 o                         
  -1   6   1        159.95        165.81         3.51 o                         
   0   6   1         25.02         26.11         0.45 o                         
   1   6   1          7.50          6.50         0.25 o                         
   2   6   1          6.08          5.86         0.22 o                         
   3   6   1         30.60         30.50         0.56 o                         
   4   6   1          4.59          4.32         0.23 o                         
   5   6   1          0.32          0.26         0.07 o                         
  -6   7   1          4.09          4.83         0.38 o                         
  -5   7   1         14.38         13.18         0.57 o                         
  -4   7   1          2.60          1.68         0.11 o                         
  -3   7   1          5.75          4.87         0.20 o                         
  -2   7   1          2.52          2.42         0.15 o                         
  -1   7   1          7.49          6.17         0.17 o                         
   0   7   1        164.18        161.27         1.61 o                         
   1   7   1         57.30         63.01         0.97 o                         
   2   7   1         50.57         53.34         0.82 o                         
   3   7   1          5.80          5.88         0.24 o                         
   4   7   1          5.11          5.70         0.25 o                         
   5   7   1          1.31          1.01         0.10 o                         
  -5   8   1         14.28         15.74         0.80 o                         
  -4   8   1          9.56          9.37         0.29 o                         
  -3   8   1         26.64         26.68         0.55 o                         
  -2   8   1          5.10          7.45         0.25 o                         
  -1   8   1         87.46         82.84         1.02 o                         
   0   8   1        125.29        124.47         1.39 o                         
   1   8   1         65.67         65.58         1.15 o                         
   2   8   1          3.33          3.45         0.16 o                         
   3   8   1         16.73         18.80         0.54 o                         
   4   8   1         13.76         14.19         0.39 o                         
   5   8   1          8.57          8.52         0.48 o                         
  -5   9   1         22.67         23.03         0.64 o                         
  -4   9   1         38.92         41.10         1.25 o                         
  -3   9   1          5.66          6.02         0.27 o                         
  -2   9   1         30.28         31.02         0.59 o                         
  -1   9   1         44.20         44.76         0.91 o                         
   0   9   1        233.05        232.82         2.37 o                         
   1   9   1         91.17         89.21         1.56 o                         
   2   9   1         82.75         84.99         1.42 o                         
   3   9   1         12.47         12.92         0.38 o                         
   4   9   1         13.61         14.19         0.40 o                         
  -4  10   1         28.70         27.37         1.08 o                         
  -3  10   1         37.38         40.90         0.93 o                         
  -2  10   1          2.05          1.69         0.17 o                         
  -1  10   1         23.22         22.67         0.54 o                         
   0  10   1         22.01         21.11         0.65 o                         
   1  10   1          5.71          5.50         0.25 o                         
   2  10   1          2.12          2.39         0.19 o                         
   3  10   1         21.44         21.35         0.68 o                         
  -3  11   1          3.31          2.75         0.21 o                         
  -2  11   1          4.77          4.59         0.30 o                         
  -1  11   1         13.34         13.21         0.44 o                         
   0  11   1          2.60          2.52         0.16 o                         
   1  11   1         13.81         14.03         0.53 o                         
   2  11   1         24.61         24.62         0.72 o                         
   3  11   1          5.59          7.17         0.46 o                         
  -2  12   1          3.68          4.03         0.29 o                         
  -1  12   1         11.19         12.18         0.46 o                         
   0  12   1         10.22         10.50         0.40 o                         
   1  12   1         17.98         16.99         0.55 o                         
  -2 -12   2         11.80         13.98         0.65 o                         
  -1 -12   2          1.97          2.17         0.53 o                         
   0 -12   2         10.76          6.85         0.48 o                         
  -3 -11   2          5.48          5.22         0.23 o                         
  -2 -11   2          4.08          5.42         0.32 o                         
  -1 -11   2          8.46          7.26         0.68 o                         
   0 -11   2          1.59          1.40         0.36 o                         
   1 -11   2         16.82         11.54         0.72 o                         
   2 -11   2          7.96          4.42         0.37 o                         
  -4 -10   2          1.98          1.70         0.14 o                         
  -3 -10   2          7.75          6.81         0.31 o                         
  -2 -10   2          0.20          0.57         0.11 o                         
  -1 -10   2         13.24         14.11         0.86 o                         
   0 -10   2         45.27         38.92         5.19 o                         
   1 -10   2         50.65         42.58         0.92 o                         
   2 -10   2          9.66         10.11         0.44 o                         
   3 -10   2          5.84          6.55         0.33 o                         
  -5  -9   2          9.23          8.58         0.61 o                         
  -4  -9   2         29.89         28.18         0.69 o                         
  -3  -9   2          0.04          0.69         0.12 o                         
  -2  -9   2         28.56         27.26         0.73 o                         
  -1  -9   2         73.16         79.09         2.53 o                         
   0  -9   2         18.02         18.74         0.67 o                         
   1  -9   2         54.83         60.19         1.26 o                         
   2  -9   2         36.32         38.61         1.05 o                         
   3  -9   2          8.70          9.15         0.44 o                         
   4  -9   2         44.06         47.33         1.02 o                         
  -5  -8   2         15.91         14.19         0.38 o                         
  -4  -8   2          1.85          1.92         0.15 o                         
  -3  -8   2         32.61         33.54         0.82 o                         
  -2  -8   2         81.24         88.57         2.73 o                         
  -1  -8   2        127.63        126.40         7.51 o                         
   0  -8   2        146.77        154.01         2.04 o                         
   1  -8   2         15.92         14.98         0.48 o                         
   2  -8   2         61.37         67.31         1.28 o                         
   3  -8   2         15.92         16.55         0.66 o                         
   4  -8   2         17.28         19.76         0.86 o                         
  -6  -7   2          0.02          0.18         0.07 o                         
  -5  -7   2          8.42          8.36         0.27 o                         
  -4  -7   2         28.02         27.06         0.97 o                         
  -3  -7   2         44.20         42.63         0.95 o                         
  -2  -7   2          1.22          1.72         0.24 o                         
  -1  -7   2         50.32         46.73         1.74 o                         
   0  -7   2         71.30         71.59         1.03 o                         
   1  -7   2          2.22          1.75         0.16 o                         
   2  -7   2          3.32          3.86         0.21 o                         
   3  -7   2         38.28         34.57         3.13 o                         
   4  -7   2          9.17          7.33         0.64 o                         
   5  -7   2         19.94         20.32         0.84 o                         
  -6  -6   2         15.74         14.74         0.44 o                         
  -5  -6   2         36.75         34.74         0.64 o                         
  -4  -6   2         42.44         43.19         0.82 o                         
  -3  -6   2         17.81         17.84         0.40 o                         
  -2  -6   2         17.82         20.13         0.52 o                         
  -1  -6   2         21.12         23.43         0.63 o                         
   0  -6   2          2.84          3.00         0.17 o                         
   1  -6   2         56.28         57.54         1.01 o                         
   2  -6   2         22.65         23.74         0.52 o                         
   3  -6   2         49.68         49.24         0.91 o                         
   4  -6   2         60.28         57.71         1.37 o                         
   5  -6   2          0.97          0.94         0.10 o                         
  -6  -5   2         97.51         96.39         1.72 o                         
  -5  -5   2         58.73         53.61         0.78 o                         
  -4  -5   2         52.46         51.58         0.71 o                         
  -3  -5   2        218.94        209.77         1.97 o                         
  -2  -5   2         53.85         52.67         1.11 o                         
  -1  -5   2        215.65        222.66         6.62 o                         
   0  -5   2        222.96        232.29         6.94 o                         
   1  -5   2          0.55          0.42         0.07 o                         
   2  -5   2         16.98         16.15         0.36 o                         
   3  -5   2        181.48        179.56         1.93 o                         
   4  -5   2         22.65         21.02         0.48 o                         
   5  -5   2          6.11          5.69         0.24 o                         
  -7  -4   2          1.08          1.01         0.18 o                         
  -6  -4   2         22.93         22.86         0.54 o                         
  -5  -4   2         66.83         65.42         0.98 o                         
  -4  -4   2         14.33         12.84         0.27 o                         
  -3  -4   2        117.80        115.49         1.30 o                         
  -2  -4   2        373.22        391.09         6.86 o                         
  -1  -4   2        325.92        343.14         6.19 o                         
   0  -4   2         36.04         37.55         2.51 o                         
   1  -4   2        110.42        120.90         6.19 o                         
   2  -4   2         13.34         12.90         0.33 o                         
   3  -4   2        314.88        313.14         3.01 o                         
   4  -4   2        119.25        120.19         1.41 o                         
   5  -4   2          2.85          2.39         0.17 o                         
  -7  -3   2          7.76          7.26         0.24 o                         
  -6  -3   2         31.74         31.58         0.67 o                         
  -5  -3   2         51.96         51.92         0.81 o                         
  -4  -3   2         30.48         30.54         0.49 o                         
  -3  -3   2         18.73         19.37         0.54 o                         
  -2  -3   2         58.43         56.65         1.65 o                         
  -1  -3   2        438.87        434.42        15.63 o                         
   0  -3   2        100.76         97.28         2.38 o                         
   1  -3   2         29.44         32.21         1.32 o                         
   2  -3   2         85.11         82.72         1.18 o                         
   3  -3   2         51.26         51.60         0.68 o                         
   4  -3   2          8.62          9.70         0.38 o                         
   5  -3   2          1.93          1.65         0.13 o                         
   6  -3   2          1.95          1.88         0.17 o                         
  -7  -2   2         15.32         16.82         0.46 o                         
  -6  -2   2         27.27         28.49         0.63 o                         
  -5  -2   2         24.45         27.57         0.59 o                         
  -4  -2   2          5.44          5.84         0.18 o                         
  -3  -2   2         91.40        109.62         2.62 o                         
  -2  -2   2        211.22        195.63         3.80 o                         
  -1  -2   2        184.02        170.35        10.26 o                         
   0  -2   2          8.09          7.01         0.47 o                         
   1  -2   2        192.78        200.60         4.11 o                         
   2  -2   2        550.10        582.29        14.09 o                         
   3  -2   2         17.89         16.47         0.37 o                         
   4  -2   2         68.44         68.01         1.12 o                         
   5  -2   2         21.25         20.72         0.54 o                         
   6  -2   2          3.29          2.65         0.17 o                         
  -7  -1   2         38.50         39.88         0.81 o                         
  -6  -1   2         10.73         10.80         0.36 o                         
  -5  -1   2         12.66         14.51         0.40 o                         
  -4  -1   2         88.39         87.79         1.05 o                         
  -3  -1   2         82.07         82.36         4.36 o                         
  -2  -1   2        411.57        414.23         9.77 o                         
  -1  -1   2        339.77        328.83         7.82 o                         
   0  -1   2         62.81         61.52         4.53 o                         
   1  -1   2        392.29        425.30         5.86 o                         
   2  -1   2        187.06        208.55         4.72 o                         
   3  -1   2        113.67        112.55         1.69 o                         
   4  -1   2        174.55        168.92         2.16 o                         
   5  -1   2         20.13         19.37         0.48 o                         
   6  -1   2          3.62          3.54         0.21 o                         
  -7   0   2         42.73         48.41         0.93 o                         
  -6   0   2         29.95         30.03         0.65 o                         
  -5   0   2          9.88          9.23         0.31 o                         
  -4   0   2         60.70         66.96         0.95 o                         
  -3   0   2        646.13        693.65        11.53 o                         
  -2   0   2         31.06         30.02         1.41 o                         
  -1   0   2         56.72         49.20         1.74 o                         
   0   0   2         23.46         22.20         1.32 o                         
   1   0   2       1118.57       1177.67        15.00 o                         
   2   0   2        582.17        635.49        10.80 o                         
   3   0   2        121.76        122.80         1.79 o                         
   4   0   2        169.17        165.66         2.64 o                         
   5   0   2         70.86         69.34         1.03 o                         
   6   0   2          2.70          2.39         0.18 o                         
  -7   1   2         37.96         40.26         1.21 o                         
  -6   1   2         11.13         11.12         0.32 o                         
  -5   1   2         12.50         14.15         0.39 o                         
  -4   1   2         89.04         87.21         0.95 o                         
  -3   1   2         81.37         81.08         3.11 o                         
  -2   1   2        410.88        411.58         9.97 o                         
  -1   1   2        342.18        324.21         7.69 o                         
   0   1   2         64.27         60.68         2.00 o                         
   1   1   2        392.24        439.45         4.54 o                         
   2   1   2        187.88        210.43         4.43 o                         
   3   1   2        114.79        117.52         1.92 o                         
   4   1   2        173.86        168.83         1.96 o                         
   5   1   2         20.16         17.63         0.77 o                         
   6   1   2          3.63          3.57         0.22 o                         
  -7   2   2         15.19         17.30         0.47 o                         
  -6   2   2         27.36         29.17         0.64 o                         
  -5   2   2         24.55         27.98         0.52 o                         
  -4   2   2          5.34          5.71         0.19 o                         
  -3   2   2         92.17        105.18         3.87 o                         
  -2   2   2        208.27        209.62         5.73 o                         
  -1   2   2        184.63        163.53         4.37 o                         
   0   2   2          8.19          7.68         0.56 o                         
   1   2   2        193.24        211.67         3.31 o                         
   2   2   2        548.73        590.36        10.27 o                         
   3   2   2         17.77         17.60         0.49 o                         
   4   2   2         69.48         69.17         1.01 o                         
   5   2   2         20.93         20.71         0.45 o                         
   6   2   2          3.30          2.93         0.30 o                         
  -7   3   2          7.67          7.69         0.35 o                         
  -6   3   2         31.99         33.21         0.67 o                         
  -5   3   2         52.22         51.47         0.87 o                         
  -4   3   2         30.24         31.30         0.59 o                         
  -3   3   2         18.77         18.29         0.69 o                         
  -2   3   2         58.99         55.66         2.41 o                         
  -1   3   2        437.99        414.51         9.87 o                         
   0   3   2        100.36        101.43         5.42 o                         
   1   3   2         28.93         31.74         1.16 o                         
   2   3   2         85.26         82.56         2.37 o                         
   3   3   2         51.40         51.92         0.76 o                         
   4   3   2          8.71          8.79         0.30 o                         
   5   3   2          1.96          1.55         0.11 o                         
   6   3   2          1.96          2.44         0.27 o                         
  -7   4   2          1.05          0.98         0.17 o                         
  -6   4   2         22.70         21.99         0.52 o                         
  -5   4   2         66.78         65.83         1.09 o                         
  -4   4   2         14.56         13.32         0.37 o                         
  -3   4   2        117.88        111.41         1.39 o                         
  -2   4   2        371.80        393.19        10.09 o                         
  -1   4   2        327.84        342.32         8.48 o                         
   0   4   2         36.16         35.56         1.12 o                         
   1   4   2        109.60        125.90         4.70 o                         
   2   4   2         13.62         13.29         0.26 o                         
   3   4   2        315.27        311.43         2.89 o                         
   4   4   2        118.73        121.48         1.30 o                         
   5   4   2          2.98          2.48         0.17 o                         
  -6   5   2         97.56         98.12         1.63 o                         
  -5   5   2         58.84         54.04         0.97 o                         
  -4   5   2         53.09         52.25         0.81 o                         
  -3   5   2        217.93        208.71         2.08 o                         
  -2   5   2         53.57         51.09         1.89 o                         
  -1   5   2        216.27        232.22        16.59 o                         
   0   5   2        223.34        229.23         6.93 o                         
   1   5   2          0.56          0.66         0.13 o                         
   2   5   2         16.89         16.36         0.33 o                         
   3   5   2        181.99        180.77         1.72 o                         
   4   5   2         22.31         21.26         0.44 o                         
   5   5   2          6.22          6.10         0.28 o                         
  -6   6   2         15.87         15.91         0.46 o                         
  -5   6   2         37.05         38.21         0.88 o                         
  -4   6   2         42.05         42.47         0.71 o                         
  -3   6   2         18.06         17.23         0.35 o                         
  -2   6   2         17.78         19.13         0.39 o                         
  -1   6   2         20.92         23.92         0.48 o                         
   0   6   2          2.96          3.43         0.17 o                         
   1   6   2         56.06         58.31         0.71 o                         
   2   6   2         22.86         23.03         0.39 o                         
   3   6   2         49.23         48.27         0.80 o                         
   4   6   2         60.56         63.18         1.04 o                         
   5   6   2          0.97          1.16         0.17 o                         
  -6   7   2          0.02          0.15         0.05 o                         
  -5   7   2          8.59          9.62         0.38 o                         
  -4   7   2         27.65         26.84         0.58 o                         
  -3   7   2         44.79         42.36         0.69 o                         
  -2   7   2          1.16          1.69         0.13 o                         
  -1   7   2         49.77         48.16         0.74 o                         
   0   7   2         71.78         73.60         0.89 o                         
   1   7   2          2.19          1.83         0.12 o                         
   2   7   2          3.45          3.81         0.21 o                         
   3   7   2         37.77         37.11         0.75 o                         
   4   7   2          9.32          8.68         0.30 o                         
   5   7   2         19.72         20.90         0.82 o                         
  -5   8   2         15.74         14.97         0.57 o                         
  -4   8   2          1.98          2.17         0.16 o                         
  -3   8   2         32.28         33.31         0.71 o                         
  -2   8   2         81.99         84.57         1.31 o                         
  -1   8   2        127.61        128.12         1.79 o                         
   0   8   2        146.48        149.27         1.57 o                         
   1   8   2         15.93         14.53         0.44 o                         
   2   8   2         61.17         62.51         1.10 o                         
   3   8   2         15.98         15.36         0.50 o                         
   4   8   2         16.94         18.98         0.50 o                         
  -5   9   2          9.13          9.53         0.40 o                         
  -4   9   2         29.80         29.38         1.40 o                         
  -3   9   2          0.05          0.58         0.09 o                         
  -2   9   2         28.36         25.73         0.60 o                         
  -1   9   2         73.42         74.87         1.22 o                         
   0   9   2         18.02         19.25         0.41 o                         
   1   9   2         55.24         56.07         1.06 o                         
   2   9   2         36.00         35.50         0.80 o                         
   3   9   2          8.56          7.42         0.31 o                         
   4   9   2         44.16         46.35         1.47 o                         
  -4  10   2          2.03          1.72         0.12 o                         
  -3  10   2          7.69          6.60         0.26 o                         
  -2  10   2          0.20          0.73         0.14 o                         
  -1  10   2         13.03         12.43         0.46 o                         
   0  10   2         45.59         42.18         0.80 o                         
   1  10   2         50.92         47.87         1.04 o                         
   2  10   2          9.56          9.24         0.43 o                         
   3  10   2          5.86          6.58         0.32 o                         
  -3  11   2          5.55          5.39         0.24 o                         
  -2  11   2          4.12          4.87         0.18 o                         
  -1  11   2          8.67          8.12         0.34 o                         
   0  11   2          1.42          1.06         0.12 o                         
   1  11   2         16.78         15.68         0.45 o                         
   2  11   2          8.13          8.38         0.49 o                         
  -2  12   2         11.90         12.52         0.43 o                         
  -1  12   2          2.05          2.76         0.27 o                         
   0  12   2         10.61          9.87         0.52 o                         
  -3 -11   3          9.24          9.08         0.37 o                         
  -2 -11   3          0.72          0.39         0.09 o                         
  -1 -11   3          4.54          4.80         0.41 o                         
   0 -11   3          7.74          5.56         1.06 o                         
   1 -11   3          0.86          0.61         0.16 o                         
  -4 -10   3          1.01          0.83         0.12 o                         
  -3 -10   3          1.41          1.31         0.17 o                         
  -2 -10   3          8.66         10.08         0.48 o                         
  -1 -10   3          2.82          2.95         0.24 o                         
   0 -10   3         19.87         17.38         2.20 o                         
   1 -10   3         13.75         14.84         0.47 o                         
   2 -10   3          2.16          1.83         0.17 o                         
  -5  -9   3         11.87         14.27         0.68 o                         
  -4  -9   3         17.06         18.93         0.52 o                         
  -3  -9   3         50.69         50.37         1.03 o                         
  -2  -9   3          2.42          1.31         0.19 o                         
  -1  -9   3         32.00         33.57         0.79 o                         
   0  -9   3          4.55          4.69         0.32 o                         
   1  -9   3         24.52         24.29         0.66 o                         
   2  -9   3         17.53         18.42         0.53 o                         
   3  -9   3          8.12          9.15         0.40 o                         
  -5  -8   3         35.86         37.04         1.56 o                         
  -4  -8   3          8.20          7.75         0.43 o                         
  -3  -8   3          0.94          0.82         0.12 o                         
  -2  -8   3        209.19        213.11         4.50 o                         
  -1  -8   3         26.29         27.57         0.67 o                         
   0  -8   3         25.24         23.75         0.59 o                         
   1  -8   3         41.23         44.09         0.97 o                         
   2  -8   3         31.63         31.86         0.78 o                         
   3  -8   3          8.90          7.34         0.32 o                         
   4  -8   3         51.84         48.80         1.52 o                         
  -6  -7   3          7.99          8.40         0.50 o                         
  -5  -7   3          2.71          2.45         0.16 o                         
  -4  -7   3          5.47          5.55         0.25 o                         
  -3  -7   3         66.47         69.31         1.28 o                         
  -2  -7   3          2.33          1.71         0.16 o                         
  -1  -7   3         36.24         36.79         0.85 o                         
   0  -7   3          1.11          1.21         0.12 o                         
   1  -7   3         23.14         21.79         0.60 o                         
   2  -7   3        130.02        131.67         2.06 o                         
   3  -7   3          4.33          4.54         0.20 o                         
   4  -7   3         34.39         30.89         1.75 o                         
  -6  -6   3         25.52         23.26         1.60 o                         
  -5  -6   3          3.59          4.01         0.19 o                         
  -4  -6   3         89.76         87.86         2.54 o                         
  -3  -6   3         29.20         28.12         0.63 o                         
  -2  -6   3         24.85         23.26         0.48 o                         
  -1  -6   3         18.59         20.46         0.51 o                         
   0  -6   3         46.89         44.41         0.86 o                         
   1  -6   3         72.97         75.60         1.27 o                         
   2  -6   3         15.98         15.66         0.71 o                         
   3  -6   3         89.76         89.13         1.48 o                         
   4  -6   3          6.37          5.81         0.21 o                         
  -6  -5   3         14.12         14.57         0.47 o                         
  -5  -5   3         13.04         13.85         0.37 o                         
  -4  -5   3         92.06         90.39         1.53 o                         
  -3  -5   3        273.86        268.21         2.67 o                         
  -2  -5   3          8.67          9.50         0.31 o                         
  -1  -5   3        182.57        183.92         2.73 o                         
   0  -5   3        303.05        312.11         3.15 o                         
   1  -5   3         50.97         46.92         0.86 o                         
   2  -5   3         47.20         44.84         0.77 o                         
   3  -5   3        200.32        193.20         2.09 o                         
   4  -5   3         24.50         23.22         0.49 o                         
   5  -5   3          0.99          0.86         0.12 o                         
  -7  -4   3          1.25          1.39         0.14 o                         
  -6  -4   3         33.72         32.72         0.66 o                         
  -5  -4   3         78.08         76.55         0.99 o                         
  -4  -4   3        331.68        302.10         3.26 o                         
  -3  -4   3        193.26        188.10         2.15 o                         
  -2  -4   3        258.43        295.99         3.70 o                         
  -1  -4   3        319.63        315.54         6.17 o                         
   0  -4   3         62.56         66.22         1.45 o                         
   1  -4   3         58.87         61.00         0.98 o                         
   2  -4   3        106.31        106.49         1.37 o                         
   3  -4   3         22.46         23.09         0.45 o                         
   4  -4   3         44.44         40.78         0.71 o                         
   5  -4   3          0.32          0.13         0.11 o                         
  -7  -3   3          1.81          1.79         0.12 o                         
  -6  -3   3         13.17         13.50         0.40 o                         
  -5  -3   3         13.33         13.95         0.37 o                         
  -4  -3   3         84.75         82.13         1.05 o                         
  -3  -3   3          1.11          0.95         0.07 o                         
  -2  -3   3         37.04         39.77         1.47 o                         
  -1  -3   3         99.11        103.70         2.64 o                         
   0  -3   3         10.80         10.64         0.93 o                         
   1  -3   3         78.84         71.83         3.66 o                         
   2  -3   3         31.14         31.08         0.57 o                         
   3  -3   3         93.69         91.37         1.19 o                         
   4  -3   3        112.13        114.90         1.68 o                         
   5  -3   3          0.52          0.46         0.08 o                         
  -7  -2   3          1.49          1.71         0.12 o                         
  -6  -2   3         10.07         10.57         0.35 o                         
  -5  -2   3         22.36         24.67         0.49 o                         
  -4  -2   3         36.41         32.96         0.51 o                         
  -3  -2   3         85.99        104.65         2.84 o                         
  -2  -2   3        153.36        153.69         4.71 o                         
  -1  -2   3         25.23         20.83         1.45 o                         
   0  -2   3         24.08         22.72         1.03 o                         
   1  -2   3        579.81        598.85        10.53 o                         
   2  -2   3        183.08        181.05         2.42 o                         
   3  -2   3         70.72         67.93         1.04 o                         
   4  -2   3         11.68         11.70         0.51 o                         
   5  -2   3          3.56          3.27         0.19 o                         
  -7  -1   3          9.20          8.90         0.42 o                         
  -6  -1   3          9.77          7.84         0.30 o                         
  -5  -1   3         15.68         16.73         0.35 o                         
  -4  -1   3         76.08         82.38         0.95 o                         
  -3  -1   3        293.98        305.32         8.25 o                         
  -2  -1   3         31.45         33.10         1.68 o                         
  -1  -1   3        290.27        280.08         7.31 o                         
   0  -1   3        277.19        272.18         7.60 o                         
   1  -1   3        828.38        907.28        12.04 o                         
   2  -1   3        206.81        212.51         2.40 o                         
   3  -1   3         36.12         35.76         1.28 o                         
   4  -1   3         15.93         15.27         0.70 o                         
   5  -1   3          8.00          7.86         0.31 o                         
  -7   0   3         50.76         48.97         1.14 o                         
  -6   0   3         13.11         15.01         0.45 o                         
  -5   0   3          9.54          9.90         0.28 o                         
  -4   0   3          3.68          5.01         0.16 o                         
  -3   0   3        623.31        666.59        15.94 o                         
  -2   0   3        690.65        709.39        16.46 o                         
  -1   0   3        496.45        477.38        11.40 o                         
   0   0   3         83.49         80.71         4.92 o                         
   1   0   3          0.06          0.04         0.13 o                         
   2   0   3        120.26        139.05         3.14 o                         
   3   0   3          1.03          1.60         0.25 o                         
   4   0   3          0.08          0.58         0.14 o                         
   5   0   3         10.11         10.10         0.29 o                         
  -7   1   3          9.02          9.14         0.33 o                         
  -6   1   3         10.13          8.14         0.30 o                         
  -5   1   3         15.64         16.69         0.38 o                         
  -4   1   3         77.36         83.53         0.86 o                         
  -3   1   3        292.22        294.65         8.15 o                         
  -2   1   3         31.56         35.76         1.79 o                         
  -1   1   3        290.24        284.50         7.28 o                         
   0   1   3        277.60        267.37         8.77 o                         
   1   1   3        826.79        879.33        11.85 o                         
   2   1   3        207.32        218.62         3.61 o                         
   3   1   3         37.04         36.46         0.80 o                         
   4   1   3         15.73         14.80         0.36 o                         
   5   1   3          7.95          7.66         0.24 o                         
  -7   2   3          1.46          1.68         0.14 o                         
  -6   2   3         10.19         10.20         0.40 o                         
  -5   2   3         21.77         24.14         0.44 o                         
  -4   2   3         36.68         32.84         0.42 o                         
  -3   2   3         86.71         92.74         5.74 o                         
  -2   2   3        152.83        153.34         4.77 o                         
  -1   2   3         24.69         19.60         1.20 o                         
   0   2   3         24.07         23.38         1.32 o                         
   1   2   3        582.01        611.85         8.59 o                         
   2   2   3        182.31        190.03         4.32 o                         
   3   2   3         70.67         70.24         1.13 o                         
   4   2   3         12.15         11.84         0.46 o                         
   5   2   3          3.35          3.19         0.16 o                         
  -7   3   3          1.80          1.86         0.17 o                         
  -6   3   3         13.06         12.83         0.55 o                         
  -5   3   3         13.21         14.31         0.36 o                         
  -4   3   3         85.00         83.38         1.05 o                         
  -3   3   3          1.14          0.96         0.09 o                         
  -2   3   3         36.77         39.48         2.01 o                         
  -1   3   3         99.48        101.31         3.35 o                         
   0   3   3         10.92         12.09         0.72 o                         
   1   3   3         79.12         73.95         4.52 o                         
   2   3   3         30.90         32.28         0.70 o                         
   3   3   3         93.94         92.55         1.33 o                         
   4   3   3        111.82        117.26         1.51 o                         
   5   3   3          0.53          0.45         0.06 o                         
  -7   4   3          1.29          1.08         0.18 o                         
  -6   4   3         33.48         34.18         0.68 o                         
  -5   4   3         79.19         77.61         1.10 o                         
  -4   4   3        330.33        304.74         3.25 o                         
  -3   4   3        193.45        185.83         3.54 o                         
  -2   4   3        258.84        285.55         3.81 o                         
  -1   4   3        319.96        333.67         8.52 o                         
   0   4   3         62.49         69.93         3.02 o                         
   1   4   3         58.65         61.00         1.06 o                         
   2   4   3        105.71        105.45         1.28 o                         
   3   4   3         22.36         22.63         0.49 o                         
   4   4   3         44.83         42.84         0.72 o                         
   5   4   3          0.35          0.07         0.05 o                         
  -6   5   3         14.14         14.45         0.46 o                         
  -5   5   3         13.08         13.40         0.41 o                         
  -4   5   3         92.59         87.37         1.26 o                         
  -3   5   3        273.19        261.82         2.80 o                         
  -2   5   3          8.75          9.20         0.22 o                         
  -1   5   3        182.56        179.53         2.81 o                         
   0   5   3        303.43        314.27         2.83 o                         
   1   5   3         50.52         46.25         0.64 o                         
   2   5   3         47.90         45.55         0.81 o                         
   3   5   3        200.22        196.57         2.07 o                         
   4   5   3         24.57         23.24         0.72 o                         
   5   5   3          1.03          0.91         0.14 o                         
  -6   6   3         25.30         26.11         0.63 o                         
  -5   6   3          3.55          4.17         0.26 o                         
  -4   6   3         89.84         89.62         1.59 o                         
  -3   6   3         29.27         27.76         0.51 o                         
  -2   6   3         24.84         24.06         0.44 o                         
  -1   6   3         18.81         19.93         0.65 o                         
   0   6   3         46.85         44.83         0.70 o                         
   1   6   3         72.97         75.73         0.93 o                         
   2   6   3         16.03         15.82         0.39 o                         
   3   6   3         89.65         89.19         1.64 o                         
   4   6   3          6.43          6.44         0.25 o                         
  -6   7   3          8.22         10.42         0.42 o                         
  -5   7   3          2.66          2.70         0.20 o                         
  -4   7   3          5.27          5.76         0.31 o                         
  -3   7   3         66.76         68.32         0.95 o                         
  -2   7   3          2.41          2.04         0.15 o                         
  -1   7   3         35.91         36.64         0.70 o                         
   0   7   3          1.07          1.17         0.10 o                         
   1   7   3         23.23         22.45         0.48 o                         
   2   7   3        129.54        126.01         1.88 o                         
   3   7   3          4.31          4.74         0.27 o                         
   4   7   3         34.42         33.50         0.76 o                         
  -5   8   3         35.57         39.21         0.82 o                         
  -4   8   3          8.45          8.01         0.42 o                         
  -3   8   3          0.87          0.62         0.10 o                         
  -2   8   3        209.34        201.59         3.35 o                         
  -1   8   3         26.64         28.16         0.50 o                         
   0   8   3         24.97         22.73         0.44 o                         
   1   8   3         40.37         41.40         0.71 o                         
   2   8   3         31.92         31.00         0.81 o                         
   3   8   3          8.89          7.04         0.30 o                         
   4   8   3         51.61         58.41         1.73 o                         
  -5   9   3         11.94         15.48         0.36 o                         
  -4   9   3         16.85         20.61         0.70 o                         
  -3   9   3         51.01         49.95         1.43 o                         
  -2   9   3          2.43          1.30         0.13 o                         
  -1   9   3         31.84         31.64         0.83 o                         
   0   9   3          4.43          5.20         0.21 o                         
   1   9   3         24.77         22.91         0.63 o                         
   2   9   3         17.54         16.14         0.71 o                         
   3   9   3          8.06          8.78         0.38 o                         
  -4  10   3          1.04          0.93         0.10 o                         
  -3  10   3          1.39          1.06         0.08 o                         
  -2  10   3          8.47          8.67         0.27 o                         
  -1  10   3          2.79          2.74         0.21 o                         
   0  10   3         19.83         19.20         0.54 o                         
   1  10   3         13.79         13.76         0.44 o                         
   2  10   3          2.16          1.71         0.13 o                         
  -3  11   3          9.16          8.93         0.35 o                         
  -2  11   3          0.71          0.43         0.12 o                         
  -1  11   3          4.78          4.04         0.28 o                         
   0  11   3          7.45          6.33         0.47 o                         
   1  11   3          0.88          1.01         0.11 o                         
  -2 -11   4          1.82          2.03         0.24 o                         
  -1 -11   4          0.04          0.09         0.07 o                         
   0 -11   4          2.48          1.28         0.21 o                         
  -4 -10   4          7.02          8.59         0.35 o                         
  -3 -10   4         24.65         27.93         0.79 o                         
  -2 -10   4          4.12          3.39         0.25 o                         
  -1 -10   4          7.91          7.63         1.32 o                         
   0 -10   4          6.48          7.32         0.54 o                         
   1 -10   4          1.98          1.89         0.24 o                         
  -5  -9   4         19.68         20.83         0.83 o                         
  -4  -9   4         29.11         31.03         0.84 o                         
  -3  -9   4         30.34         32.45         0.93 o                         
  -2  -9   4         33.83         38.90         1.17 o                         
  -1  -9   4         18.80         17.55         0.66 o                         
   0  -9   4         23.95         19.93         0.57 o                         
   1  -9   4          2.57          3.22         0.21 o                         
   2  -9   4          2.60          2.35         0.21 o                         
  -5  -8   4         62.74         69.38         4.24 o                         
  -4  -8   4          6.43          5.71         0.35 o                         
  -3  -8   4         81.35         78.16         1.63 o                         
  -2  -8   4          2.45          2.42         0.19 o                         
  -1  -8   4          4.61          5.04         0.35 o                         
   0  -8   4         21.46         22.22         0.56 o                         
   1  -8   4         41.68         43.50         0.97 o                         
   2  -8   4         13.15         13.13         0.45 o                         
   3  -8   4          8.37          9.85         0.40 o                         
  -6  -7   4          3.53          4.23         0.34 o                         
  -5  -7   4         19.76         18.51         0.85 o                         
  -4  -7   4         28.15         27.07         0.59 o                         
  -3  -7   4         32.89         31.19         0.75 o                         
  -2  -7   4         82.12         73.45         1.33 o                         
  -1  -7   4          6.93          6.59         0.37 o                         
   0  -7   4          5.88          7.22         0.28 o                         
   1  -7   4        156.06        161.01         2.51 o                         
   2  -7   4         32.75         34.64         0.83 o                         
   3  -7   4          2.33          2.34         0.15 o                         
  -6  -6   4          8.62          8.50         0.43 o                         
  -5  -6   4         27.09         25.98         0.98 o                         
  -4  -6   4         35.04         33.77         0.72 o                         
  -3  -6   4        121.20        108.63         1.69 o                         
  -2  -6   4         21.54         20.92         0.55 o                         
  -1  -6   4         17.53         14.44         0.34 o                         
   0  -6   4        138.60        134.76         1.74 o                         
   1  -6   4         27.85         26.26         0.66 o                         
   2  -6   4         66.27         68.51         2.22 o                         
   3  -6   4          2.95          2.87         0.18 o                         
   4  -6   4          4.84          4.19         0.26 o                         
  -6  -5   4         20.14         20.57         0.58 o                         
  -5  -5   4         66.76         64.97         1.53 o                         
  -4  -5   4        495.47        494.86         6.61 o                         
  -3  -5   4          3.70          3.93         0.17 o                         
  -2  -5   4         10.21         11.05         0.41 o                         
  -1  -5   4         92.22         97.71         1.27 o                         
   0  -5   4         96.38         97.21         1.27 o                         
   1  -5   4         81.64         81.34         1.31 o                         
   2  -5   4         28.17         28.31         0.74 o                         
   3  -5   4          3.38          2.64         0.17 o                         
   4  -5   4          8.10          7.43         0.29 o                         
  -7  -4   4          2.81          3.65         0.41 o                         
  -6  -4   4          3.81          3.69         0.23 o                         
  -5  -4   4        157.56        158.08         4.90 o                         
  -4  -4   4         38.54         38.26         0.72 o                         
  -3  -4   4        255.45        249.36         2.49 o                         
  -2  -4   4         78.88         85.11         1.08 o                         
  -1  -4   4        152.96        155.43         1.95 o                         
   0  -4   4          5.37          6.02         0.22 o                         
   1  -4   4         53.83         52.54         0.95 o                         
   2  -4   4         49.63         46.24         0.82 o                         
   3  -4   4         60.68         64.41         1.09 o                         
   4  -4   4          6.81          5.88         0.29 o                         
  -7  -3   4          1.55          1.42         0.12 o                         
  -6  -3   4          7.55          7.24         0.29 o                         
  -5  -3   4          2.97          2.71         0.17 o                         
  -4  -3   4        294.87        286.75         3.04 o                         
  -3  -3   4        253.47        243.99         2.68 o                         
  -2  -3   4        152.50        156.54         2.35 o                         
  -1  -3   4        117.73        115.87         3.00 o                         
   0  -3   4         50.49         47.40         0.78 o                         
   1  -3   4         74.25         75.55         1.18 o                         
   2  -3   4         29.75         28.45         0.53 o                         
   3  -3   4         77.92         69.70         1.29 o                         
   4  -3   4          6.48          7.29         0.34 o                         
  -7  -2   4          1.35          1.63         0.14 o                         
  -6  -2   4          3.86          3.80         0.24 o                         
  -5  -2   4         14.61         13.90         0.40 o                         
  -4  -2   4         15.36         14.71         0.34 o                         
  -3  -2   4         57.05         54.65         0.82 o                         
  -2  -2   4         13.57         11.12         0.52 o                         
  -1  -2   4         67.60         60.23         1.96 o                         
   0  -2   4         75.28         73.89         2.80 o                         
   1  -2   4         11.84         12.10         0.32 o                         
   2  -2   4         35.36         36.71         0.68 o                         
   3  -2   4         29.46         28.84         0.96 o                         
   4  -2   4          3.56          2.84         0.22 o                         
   5  -2   4         27.47         28.40         1.02 o                         
  -7  -1   4          2.14          2.77         0.18 o                         
  -6  -1   4         75.42         79.10         1.41 o                         
  -5  -1   4         33.39         29.37         0.55 o                         
  -4  -1   4         16.91         18.83         0.35 o                         
  -3  -1   4         50.80         48.07         1.21 o                         
  -2  -1   4        586.45        615.79        15.10 o                         
  -1  -1   4         15.19         15.32         0.88 o                         
   0  -1   4         96.87         92.45         2.51 o                         
   1  -1   4        107.85        104.68         2.32 o                         
   2  -1   4          3.36          3.67         0.18 o                         
   3  -1   4         14.51         14.09         0.86 o                         
   4  -1   4          0.29          0.29         0.09 o                         
   5  -1   4          9.49         10.03         0.40 o                         
  -7   0   4          3.04          2.18         0.20 o                         
  -6   0   4          0.30          0.09         0.06 o                         
  -5   0   4         35.56         35.14         0.60 o                         
  -4   0   4         43.29         39.10         0.55 o                         
  -3   0   4        261.21        258.92         5.52 o                         
  -2   0   4         31.99         33.84         1.97 o                         
  -1   0   4        137.09        128.49         4.39 o                         
   0   0   4         32.11         34.32         1.30 o                         
   1   0   4          2.65          3.65         0.15 o                         
   2   0   4         57.88         63.88         0.97 o                         
   3   0   4          0.16          0.02         0.08 o                         
   4   0   4          2.63          2.75         0.19 o                         
   5   0   4          0.11          0.13         0.08 o                         
  -7   1   4          2.27          2.81         0.18 o                         
  -6   1   4         74.58         79.51         1.22 o                         
  -5   1   4         33.64         29.96         0.55 o                         
  -4   1   4         17.30         18.78         0.36 o                         
  -3   1   4         49.99         49.95         0.76 o                         
  -2   1   4        587.60        616.65        15.10 o                         
  -1   1   4         15.59         14.90         1.23 o                         
   0   1   4         96.98         95.91         3.69 o                         
   1   1   4        107.87        104.35         1.59 o                         
   2   1   4          3.19          3.67         0.26 o                         
   3   1   4         14.85         14.20         0.50 o                         
   4   1   4          0.28          0.18         0.07 o                         
   5   1   4          9.59          9.76         0.32 o                         
  -7   2   4          1.39          1.78         0.17 o                         
  -6   2   4          3.98          3.79         0.24 o                         
  -5   2   4         14.48         13.95         0.35 o                         
  -4   2   4         14.94         14.22         0.25 o                         
  -3   2   4         57.32         53.12         0.54 o                         
  -2   2   4         13.55         10.00         0.31 o                         
  -1   2   4         66.89         64.78         2.84 o                         
   0   2   4         75.59         86.28         1.29 o                         
   1   2   4         12.22         12.37         0.29 o                         
   2   2   4         34.95         37.33         0.81 o                         
   3   2   4         29.57         29.57         0.74 o                         
   4   2   4          3.42          2.77         0.21 o                         
   5   2   4         27.67         29.09         1.05 o                         
  -7   3   4          1.59          1.65         0.16 o                         
  -6   3   4          7.47          8.05         0.44 o                         
  -5   3   4          2.79          2.71         0.14 o                         
  -4   3   4        295.71        278.31         2.21 o                         
  -3   3   4        252.92        231.45         1.79 o                         
  -2   3   4        152.16        138.11         4.56 o                         
  -1   3   4        117.74        115.13         1.25 o                         
   0   3   4         50.10         47.23         0.65 o                         
   1   3   4         74.47         77.41         1.11 o                         
   2   3   4         29.72         29.21         0.70 o                         
   3   3   4         77.92         71.66         1.17 o                         
   4   3   4          6.65          7.32         0.25 o                         
  -7   4   4          2.71          3.31         0.31 o                         
  -6   4   4          3.81          3.71         0.20 o                         
  -5   4   4        157.20        158.70         1.71 o                         
  -4   4   4         38.25         38.41         0.75 o                         
  -3   4   4        256.22        243.05         2.29 o                         
  -2   4   4         78.84         83.17         0.92 o                         
  -1   4   4        152.80        154.76         1.33 o                         
   0   4   4          5.66          6.00         0.18 o                         
   1   4   4         54.03         54.18         0.88 o                         
   2   4   4         49.27         46.84         0.84 o                         
   3   4   4         60.64         64.13         0.96 o                         
   4   4   4          7.02          6.27         0.22 o                         
  -6   5   4         20.02         21.23         0.54 o                         
  -5   5   4         66.99         67.11         0.89 o                         
  -4   5   4        495.18        490.85         5.66 o                         
  -3   5   4          3.93          3.83         0.20 o                         
  -2   5   4         10.30         10.96         0.22 o                         
  -1   5   4         92.01         94.37         0.97 o                         
   0   5   4         96.14         92.43         1.64 o                         
   1   5   4         81.58         80.63         1.19 o                         
   2   5   4         28.40         28.58         0.64 o                         
   3   5   4          3.35          2.77         0.16 o                         
   4   5   4          8.16          8.11         0.31 o                         
  -6   6   4          8.38          8.49         0.33 o                         
  -5   6   4         27.26         28.55         0.55 o                         
  -4   6   4         35.24         33.67         0.71 o                         
  -3   6   4        121.08        114.52         1.48 o                         
  -2   6   4         21.39         21.24         0.37 o                         
  -1   6   4         17.66         13.71         0.31 o                         
   0   6   4        138.82        134.37         2.16 o                         
   1   6   4         27.86         26.77         0.58 o                         
   2   6   4         66.09         68.58         1.01 o                         
   3   6   4          2.78          2.91         0.16 o                         
   4   6   4          4.95          5.06         0.71 o                         
  -6   7   4          3.43          4.15         0.21 o                         
  -5   7   4         19.97         19.98         0.43 o                         
  -4   7   4         27.99         29.91         0.77 o                         
  -3   7   4         32.79         32.79         0.69 o                         
  -2   7   4         82.14         73.96         0.96 o                         
  -1   7   4          6.67          6.99         0.22 o                         
   0   7   4          5.79          6.32         0.37 o                         
   1   7   4        156.19        156.13         2.48 o                         
   2   7   4         33.04         34.04         0.88 o                         
   3   7   4          2.39          2.44         0.18 o                         
  -5   8   4         62.59         70.40         1.14 o                         
  -4   8   4          6.46          6.43         0.27 o                         
  -3   8   4         81.16         80.87         1.20 o                         
  -2   8   4          2.64          2.64         0.15 o                         
  -1   8   4          4.60          4.40         0.20 o                         
   0   8   4         21.27         20.77         0.54 o                         
   1   8   4         41.53         42.24         0.91 o                         
   2   8   4         13.39         13.22         0.76 o                         
   3   8   4          8.28          9.12         0.37 o                         
  -5   9   4         19.66         24.25         0.46 o                         
  -4   9   4         28.95         34.36         0.65 o                         
  -3   9   4         30.69         31.43         0.78 o                         
  -2   9   4         33.34         37.04         0.88 o                         
  -1   9   4         18.89         17.48         0.71 o                         
   0   9   4         24.02         24.52         0.56 o                         
   1   9   4          2.50          3.14         0.20 o                         
   2   9   4          2.56          2.14         0.16 o                         
  -4  10   4          7.16         10.16         0.32 o                         
  -3  10   4         24.24         27.89         0.54 o                         
  -2  10   4          4.19          3.61         0.18 o                         
  -1  10   4          8.17          8.35         0.61 o                         
   0  10   4          6.45          6.61         0.52 o                         
   1  10   4          1.89          1.69         0.16 o                         
  -2  11   4          1.80          1.60         0.16 o                         
  -1  11   4          0.03          0.11         0.11 o                         
   0  11   4          2.50          2.43         0.26 o                         
  -3 -10   5         14.52         16.03         0.74 o                         
  -2 -10   5          6.38          6.49         0.46 o                         
  -1 -10   5         19.99         21.06         0.61 o                         
   0 -10   5         26.32         19.71         8.89 o                         
  -4  -9   5          6.53          6.28         0.31 o                         
  -3  -9   5          8.98         10.09         0.44 o                         
  -2  -9   5         15.50         16.93         0.61 o                         
  -1  -9   5          4.47          4.73         0.30 o                         
   0  -9   5         21.03         20.28         0.76 o                         
   1  -9   5          1.09          1.27         0.14 o                         
  -5  -8   5          5.54          5.26         0.41 o                         
  -4  -8   5          4.63          4.74         0.30 o                         
  -3  -8   5         16.26         15.10         0.59 o                         
  -2  -8   5         59.77         69.30         1.78 o                         
  -1  -8   5         54.01         59.08         1.53 o                         
   0  -8   5         47.08         49.10         1.02 o                         
   1  -8   5         10.19         10.92         0.40 o                         
   2  -8   5          3.00          2.72         0.17 o                         
  -5  -7   5         13.30         12.12         0.38 o                         
  -4  -7   5          7.21          6.96         0.38 o                         
  -3  -7   5         32.02         30.09         0.90 o                         
  -2  -7   5         11.05         10.36         0.40 o                         
  -1  -7   5         19.57         21.20         0.53 o                         
   0  -7   5          1.35          1.00         0.14 o                         
   1  -7   5         89.04         89.40         1.57 o                         
   2  -7   5          1.31          1.18         0.13 o                         
  -6  -6   5          5.31          6.54         0.26 o                         
  -5  -6   5          5.91          5.75         0.24 o                         
  -4  -6   5         28.31         29.67         0.90 o                         
  -3  -6   5         17.11         14.54         0.50 o                         
  -2  -6   5         34.87         35.83         0.79 o                         
  -1  -6   5         42.02         42.01         0.78 o                         
   0  -6   5        130.88        130.74         2.21 o                         
   1  -6   5          8.55          9.13         0.40 o                         
   2  -6   5         19.81         20.84         0.72 o                         
   3  -6   5          1.28          1.26         0.10 o                         
  -6  -5   5          8.05          7.49         0.45 o                         
  -5  -5   5          4.57          5.01         0.23 o                         
  -4  -5   5         20.76         21.63         0.52 o                         
  -3  -5   5          1.17          1.05         0.10 o                         
  -2  -5   5         20.03         19.46         0.59 o                         
  -1  -5   5          5.50          4.74         0.22 o                         
   0  -5   5        119.07        114.85         1.74 o                         
   1  -5   5         20.81         21.28         0.75 o                         
   2  -5   5          6.69          6.58         0.33 o                         
   3  -5   5          5.05          3.42         0.21 o                         
  -6  -4   5          9.85         10.54         0.38 o                         
  -5  -4   5         84.80         85.95         1.74 o                         
  -4  -4   5        280.89        270.46         3.29 o                         
  -3  -4   5         12.89         12.18         0.35 o                         
  -2  -4   5         66.51         66.20         0.95 o                         
  -1  -4   5         52.17         54.84         0.92 o                         
   0  -4   5          4.29          3.89         0.23 o                         
   1  -4   5        110.51        103.18         1.67 o                         
   2  -4   5         37.24         34.55         0.81 o                         
   3  -4   5         12.96         13.12         0.37 o                         
   4  -4   5         19.83         17.75         0.76 o                         
  -7  -3   5         13.31         14.83         0.50 o                         
  -6  -3   5         18.47         16.77         0.44 o                         
  -5  -3   5         65.84         67.59         0.98 o                         
  -4  -3   5        141.35        137.25         1.70 o                         
  -3  -3   5         79.00         79.14         1.51 o                         
  -2  -3   5         45.05         46.31         0.67 o                         
  -1  -3   5         15.93         16.77         0.39 o                         
   0  -3   5         96.52         91.45         1.38 o                         
   1  -3   5         99.40         95.69         1.56 o                         
   2  -3   5         41.53         43.19         0.92 o                         
   3  -3   5          1.77          1.50         0.13 o                         
   4  -3   5          0.86          0.87         0.11 o                         
  -7  -2   5          2.93          2.85         0.17 o                         
  -6  -2   5          1.40          1.73         0.14 o                         
  -5  -2   5         63.90         58.59         0.89 o                         
  -4  -2   5         43.41         40.68         0.68 o                         
  -3  -2   5         32.33         31.79         0.54 o                         
  -2  -2   5          4.65          4.14         0.15 o                         
  -1  -2   5         44.22         44.07         0.72 o                         
   0  -2   5         72.25         69.23         1.07 o                         
   1  -2   5         38.17         38.22         0.70 o                         
   2  -2   5          9.95          6.94         0.28 o                         
   3  -2   5         11.95         12.38         0.53 o                         
   4  -2   5         12.15         12.55         0.49 o                         
  -7  -1   5          0.95          0.85         0.10 o                         
  -6  -1   5          3.90          3.91         0.21 o                         
  -5  -1   5        102.01         98.06         1.29 o                         
  -4  -1   5         37.83         33.54         0.53 o                         
  -3  -1   5         42.03         40.46         0.50 o                         
  -2  -1   5         64.15         62.44         1.37 o                         
  -1  -1   5         23.18         20.91         0.38 o                         
   0  -1   5          6.30          5.89         0.20 o                         
   1  -1   5          1.08          0.98         0.12 o                         
   2  -1   5          6.36          4.43         0.22 o                         
   3  -1   5          1.81          4.03         0.33 o                         
   4  -1   5          3.75          3.19         0.15 o                         
  -7   0   5          0.00         -0.02         0.04 o                         
  -6   0   5         94.66         87.32         1.46 o                         
  -5   0   5         64.30         56.80         0.88 o                         
  -4   0   5        111.97        110.27         1.72 o                         
  -3   0   5        123.76        117.95         1.23 o                         
  -2   0   5         98.47         96.39         0.92 o                         
  -1   0   5        112.20         99.43         1.11 o                         
   0   0   5         37.66         33.09         0.54 o                         
   1   0   5          7.67          7.64         0.25 o                         
   2   0   5          6.30          5.11         0.23 o                         
   3   0   5         43.54         38.61         1.89 o                         
   4   0   5          0.31          0.47         0.09 o                         
  -7   1   5          0.92          0.58         0.08 o                         
  -6   1   5          3.92          3.81         0.21 o                         
  -5   1   5        102.25         98.73         1.68 o                         
  -4   1   5         37.71         32.94         0.43 o                         
  -3   1   5         42.35         40.53         0.48 o                         
  -2   1   5         63.26         63.32         0.67 o                         
  -1   1   5         23.27         21.37         0.39 o                         
   0   1   5          6.42          6.20         0.18 o                         
   1   1   5          1.18          0.86         0.09 o                         
   2   1   5          6.25          4.28         0.40 o                         
   3   1   5          1.79          3.39         0.20 o                         
   4   1   5          3.70          3.26         0.15 o                         
  -7   2   5          2.97          3.07         0.22 o                         
  -6   2   5          1.45          1.59         0.13 o                         
  -5   2   5         63.84         58.22         1.13 o                         
  -4   2   5         43.02         40.29         0.52 o                         
  -3   2   5         32.76         31.82         0.47 o                         
  -2   2   5          4.71          4.51         0.15 o                         
  -1   2   5         44.39         44.18         0.53 o                         
   0   2   5         72.79         69.44         0.81 o                         
   1   2   5         38.24         39.55         0.58 o                         
   2   2   5          9.81          7.29         0.35 o                         
   3   2   5         12.00         14.69         0.61 o                         
   4   2   5         12.17         14.14         0.41 o                         
  -7   3   5         13.41         14.41         0.50 o                         
  -6   3   5         18.37         17.70         0.96 o                         
  -5   3   5         65.49         66.78         1.03 o                         
  -4   3   5        142.30        137.22         1.43 o                         
  -3   3   5         78.95         76.63         0.86 o                         
  -2   3   5         44.98         46.83         0.57 o                         
  -1   3   5         15.93         17.03         0.30 o                         
   0   3   5         95.90         90.12         1.09 o                         
   1   3   5         99.30         96.30         1.73 o                         
   2   3   5         41.72         46.27         1.01 o                         
   3   3   5          1.78          1.78         0.14 o                         
   4   3   5          0.78          0.77         0.08 o                         
  -6   4   5         10.07         10.69         0.84 o                         
  -5   4   5         84.42         84.91         1.16 o                         
  -4   4   5        281.60        272.70         3.89 o                         
  -3   4   5         12.66         11.53         0.26 o                         
  -2   4   5         66.46         65.35         0.77 o                         
  -1   4   5         51.41         53.63         0.69 o                         
   0   4   5          4.52          4.37         0.17 o                         
   1   4   5        110.80        104.69         1.47 o                         
   2   4   5         37.19         37.08         0.75 o                         
   3   4   5         12.80         14.08         0.39 o                         
   4   4   5         19.87         17.15         1.59 o                         
  -6   5   5          8.03          7.59         0.44 o                         
  -5   5   5          4.49          4.51         0.21 o                         
  -4   5   5         20.74         21.47         0.44 o                         
  -3   5   5          1.19          1.09         0.11 o                         
  -2   5   5         20.21         19.64         0.39 o                         
  -1   5   5          5.45          4.78         0.18 o                         
   0   5   5        119.25        114.49         1.30 o                         
   1   5   5         20.83         21.41         0.53 o                         
   2   5   5          6.63          6.76         0.28 o                         
   3   5   5          5.11          4.26         0.18 o                         
  -6   6   5          5.15          5.79         0.31 o                         
  -5   6   5          5.96          5.67         0.20 o                         
  -4   6   5         27.75         30.54         0.75 o                         
  -3   6   5         17.29         15.68         0.40 o                         
  -2   6   5         34.90         36.79         0.59 o                         
  -1   6   5         42.70         40.97         0.61 o                         
   0   6   5        130.98        129.78         2.11 o                         
   1   6   5          8.53          9.03         0.32 o                         
   2   6   5         19.84         22.17         0.56 o                         
   3   6   5          1.16          1.40         0.10 o                         
  -5   7   5         13.65         14.46         0.34 o                         
  -4   7   5          7.13          7.33         0.26 o                         
  -3   7   5         32.26         33.01         0.56 o                         
  -2   7   5         10.73          9.94         0.31 o                         
  -1   7   5         19.40         19.70         0.45 o                         
   0   7   5          1.28          0.84         0.13 o                         
   1   7   5         89.02         89.74         1.89 o                         
   2   7   5          1.33          1.26         0.12 o                         
  -5   8   5          5.60          5.58         0.21 o                         
  -4   8   5          4.61          5.15         0.23 o                         
  -3   8   5         16.20         15.19         0.38 o                         
  -2   8   5         59.81         68.01         1.09 o                         
  -1   8   5         54.00         57.53         0.85 o                         
   0   8   5         47.08         47.62         0.87 o                         
   1   8   5         10.26         11.36         0.46 o                         
   2   8   5          3.01          2.89         0.31 o                         
  -4   9   5          6.39          6.22         0.23 o                         
  -3   9   5          8.81          9.40         0.26 o                         
  -2   9   5         16.03         16.95         0.38 o                         
  -1   9   5          4.42          4.44         0.26 o                         
   0   9   5         21.29         20.90         0.53 o                         
   1   9   5          0.98          1.15         0.14 o                         
  -3  10   5         14.08         15.38         0.40 o                         
  -2  10   5          6.43          5.34         0.38 o                         
  -1  10   5         20.52         21.33         1.26 o                         
   0  10   5         26.15         28.21         1.06 o                         
  -3  -9   6          4.46          5.48         0.41 o                         
  -2  -9   6         17.83         20.59         0.62 o                         
  -1  -9   6         50.20         52.84         1.67 o                         
   0  -9   6         11.71         12.26         0.63 o                         
  -4  -8   6          4.03          4.58         0.27 o                         
  -3  -8   6          7.22          6.45         0.71 o                         
  -2  -8   6          0.25          0.45         0.16 o                         
  -1  -8   6          4.90          4.18         0.63 o                         
   0  -8   6          4.04          3.72         0.21 o                         
   1  -8   6          1.47          1.72         0.13 o                         
  -5  -7   6          6.04          6.30         0.69 o                         
  -4  -7   6         28.42         28.61         0.81 o                         
  -3  -7   6         17.39         16.66         0.56 o                         
  -2  -7   6         25.35         23.54         0.78 o                         
  -1  -7   6         31.27         23.79         0.62 o                         
   0  -7   6         22.36         22.61         0.61 o                         
   1  -7   6         11.26         10.88         0.37 o                         
  -6  -6   6          0.66          0.83         0.15 o                         
  -5  -6   6          2.24          2.17         0.16 o                         
  -4  -6   6          2.97          3.11         0.25 o                         
  -3  -6   6         57.99         56.31         1.34 o                         
  -2  -6   6         17.24         20.96         0.75 o                         
  -1  -6   6         40.22         41.48         0.80 o                         
   0  -6   6         48.17         47.75         1.02 o                         
   1  -6   6          6.21          5.25         0.27 o                         
   2  -6   6          4.56          5.41         0.30 o                         
  -6  -5   6          0.49          0.56         0.15 o                         
  -5  -5   6         11.62         11.07         0.47 o                         
  -4  -5   6         10.83         11.04         0.41 o                         
  -3  -5   6         77.23         77.07         1.68 o                         
  -2  -5   6         33.95         30.89         0.64 o                         
  -1  -5   6          4.32          4.79         0.24 o                         
   0  -5   6          6.95          6.96         0.35 o                         
   1  -5   6         32.26         32.86         1.24 o                         
   2  -5   6         11.53         10.75         0.45 o                         
  -6  -4   6         18.10         18.20         0.50 o                         
  -5  -4   6         19.93         20.13         0.49 o                         
  -4  -4   6         26.03         25.57         0.58 o                         
  -3  -4   6         13.20         13.67         0.46 o                         
  -2  -4   6         18.88         19.63         0.46 o                         
  -1  -4   6         26.03         25.96         0.74 o                         
   0  -4   6         85.97         85.84         1.54 o                         
   1  -4   6         15.99         14.08         0.43 o                         
   2  -4   6          3.28          3.30         0.26 o                         
   3  -4   6          4.68          4.36         0.27 o                         
  -6  -3   6         12.11         12.54         0.42 o                         
  -5  -3   6         28.24         28.02         0.61 o                         
  -4  -3   6         23.42         24.22         0.57 o                         
  -3  -3   6         10.12          8.43         0.34 o                         
  -2  -3   6        141.38        141.16         1.56 o                         
  -1  -3   6         25.06         23.70         0.50 o                         
   0  -3   6        157.43        158.09         2.44 o                         
   1  -3   6        121.76        126.64         2.42 o                         
   2  -3   6          0.15          0.20         0.08 o                         
   3  -3   6          0.55          0.99         0.20 o                         
  -7  -2   6          7.12          6.46         0.31 o                         
  -6  -2   6         24.89         22.29         0.52 o                         
  -5  -2   6         55.41         51.84         0.82 o                         
  -4  -2   6          6.20          6.65         0.25 o                         
  -3  -2   6          5.93          5.72         0.18 o                         
  -2  -2   6          1.04          1.32         0.09 o                         
  -1  -2   6        137.31        133.05         1.54 o                         
   0  -2   6         26.84         25.45         0.67 o                         
   1  -2   6         83.51         76.59         1.70 o                         
   2  -2   6          8.04          7.10         0.50 o                         
   3  -2   6          3.82          3.90         0.22 o                         
  -7  -1   6          7.74          7.35         0.27 o                         
  -6  -1   6         13.75         12.00         0.37 o                         
  -5  -1   6         53.03         55.38         0.87 o                         
  -4  -1   6          3.35          3.67         0.17 o                         
  -3  -1   6          4.67          5.69         0.18 o                         
  -2  -1   6         17.30         14.14         0.31 o                         
  -1  -1   6         93.82         94.02         1.19 o                         
   0  -1   6        296.77        285.82         3.73 o                         
   1  -1   6          3.00          2.52         0.17 o                         
   2  -1   6          2.86          2.07         0.15 o                         
   3  -1   6          4.24          2.88         0.17 o                         
  -7   0   6         15.69         15.61         0.74 o                         
  -6   0   6         19.16         17.96         0.46 o                         
  -5   0   6         14.20         12.13         0.32 o                         
  -4   0   6         83.71         90.26         0.97 o                         
  -3   0   6          3.72          3.55         0.14 o                         
  -2   0   6         95.10         92.09         1.17 o                         
  -1   0   6        111.04        111.79         1.35 o                         
   0   0   6         34.70         35.23         0.60 o                         
   1   0   6          6.17          5.66         0.26 o                         
   2   0   6         17.88         13.18         0.38 o                         
   3   0   6          0.63          0.34         0.08 o                         
  -7   1   6          7.75          7.67         0.49 o                         
  -6   1   6         13.85         11.87         0.37 o                         
  -5   1   6         53.00         54.82         0.88 o                         
  -4   1   6          3.33          3.64         0.15 o                         
  -3   1   6          4.56          5.83         0.18 o                         
  -2   1   6         17.14         13.79         0.31 o                         
  -1   1   6         94.41         95.01         1.02 o                         
   0   1   6        296.89        285.66         5.00 o                         
   1   1   6          2.97          2.65         0.16 o                         
   2   1   6          2.94          2.57         0.20 o                         
   3   1   6          4.24          3.29         0.18 o                         
  -7   2   6          7.25          6.51         0.45 o                         
  -6   2   6         25.20         21.99         0.78 o                         
  -5   2   6         55.11         51.01         0.93 o                         
  -4   2   6          6.28          6.59         0.21 o                         
  -3   2   6          5.94          5.84         0.20 o                         
  -2   2   6          0.95          1.12         0.09 o                         
  -1   2   6        137.05        135.56         1.35 o                         
   0   2   6         26.81         25.99         0.51 o                         
   1   2   6         83.49         78.12         2.47 o                         
   2   2   6          8.11          8.87         0.37 o                         
   3   2   6          3.79          4.43         0.19 o                         
  -6   3   6         12.14         12.56         0.55 o                         
  -5   3   6         27.99         28.13         0.51 o                         
  -4   3   6         23.60         23.99         0.44 o                         
  -3   3   6          9.98          8.07         0.24 o                         
  -2   3   6        141.46        140.55         1.48 o                         
  -1   3   6         25.31         24.58         0.42 o                         
   0   3   6        156.54        156.22         2.17 o                         
   1   3   6        121.72        134.19         2.56 o                         
   2   3   6          0.17          0.43         0.08 o                         
   3   3   6          0.58          0.92         0.09 o                         
  -6   4   6         18.41         18.78         1.72 o                         
  -5   4   6         19.65         19.42         0.40 o                         
  -4   4   6         25.53         24.70         0.49 o                         
  -3   4   6         13.41         13.95         0.35 o                         
  -2   4   6         18.99         19.69         0.38 o                         
  -1   4   6         25.54         24.94         0.46 o                         
   0   4   6         86.65         85.52         1.16 o                         
   1   4   6         15.82         14.55         0.71 o                         
   2   4   6          3.28          3.59         0.19 o                         
   3   4   6          4.58          4.58         0.21 o                         
  -6   5   6          0.46          0.42         0.07 o                         
  -5   5   6         11.71         11.13         0.32 o                         
  -4   5   6         10.63         10.77         0.30 o                         
  -3   5   6         77.66         77.75         2.00 o                         
  -2   5   6         33.82         30.86         0.79 o                         
  -1   5   6          4.17          4.68         0.20 o                         
   0   5   6          6.98          7.15         0.25 o                         
   1   5   6         32.05         32.98         0.77 o                         
   2   5   6         11.58         10.93         0.32 o                         
  -6   6   6          0.69          0.93         0.17 o                         
  -5   6   6          2.30          2.16         0.14 o                         
  -4   6   6          2.98          3.02         0.18 o                         
  -3   6   6         57.73         55.95         1.29 o                         
  -2   6   6         17.38         21.03         0.43 o                         
  -1   6   6         40.44         39.22         0.61 o                         
   0   6   6         47.89         47.11         1.21 o                         
   1   6   6          6.28          5.55         0.34 o                         
   2   6   6          4.70          5.21         0.31 o                         
  -5   7   6          5.90          6.99         0.24 o                         
  -4   7   6         28.48         30.61         0.95 o                         
  -3   7   6         17.67         18.67         0.43 o                         
  -2   7   6         25.21         23.00         0.48 o                         
  -1   7   6         31.55         30.51         0.56 o                         
   0   7   6         22.33         22.36         0.72 o                         
   1   7   6         11.15         10.98         0.45 o                         
  -4   8   6          4.05          4.82         0.20 o                         
  -3   8   6          7.28          7.40         0.27 o                         
  -2   8   6          0.27          0.20         0.06 o                         
  -1   8   6          4.85          4.65         0.26 o                         
   0   8   6          4.05          3.76         0.21 o                         
   1   8   6          1.50          1.81         0.13 o                         
  -3   9   6          4.43          4.44         0.20 o                         
  -2   9   6         18.17         19.56         0.41 o                         
  -1   9   6         49.78         48.25         1.94 o                         
   0   9   6         11.80         11.98         0.62 o                         
  -3  -8   7          2.32          2.79         0.27 o                         
  -2  -8   7          3.67          4.25         0.24 o                         
  -1  -8   7         15.24         16.91         0.77 o                         
  -4  -7   7          7.87          8.37         0.35 o                         
  -3  -7   7         22.04         24.16         1.06 o                         
  -2  -7   7         14.04         13.14         0.50 o                         
  -1  -7   7         23.23         26.55         0.94 o                         
   0  -7   7          7.69          8.52         0.26 o                         
  -5  -6   7          2.33          2.43         0.18 o                         
  -4  -6   7          5.80          5.32         0.25 o                         
  -3  -6   7         24.36         25.04         0.71 o                         
  -2  -6   7         30.02         32.48         0.92 o                         
  -1  -6   7          1.75          1.99         0.17 o                         
   0  -6   7         13.09         13.91         0.44 o                         
   1  -6   7          3.48          3.95         0.24 o                         
  -5  -5   7         18.45         18.00         0.58 o                         
  -4  -5   7          4.51          4.02         0.27 o                         
  -3  -5   7         22.02         20.38         2.96 o                         
  -2  -5   7          3.70          3.40         0.31 o                         
  -1  -5   7         11.88         13.26         0.47 o                         
   0  -5   7          7.05          8.41         0.43 o                         
   1  -5   7         13.90         12.81         0.33 o                         
  -6  -4   7          3.11          3.19         0.28 o                         
  -5  -4   7          2.23          2.41         0.18 o                         
  -4  -4   7         10.22          9.47         0.37 o                         
  -3  -4   7         27.79         24.43         0.76 o                         
  -2  -4   7         37.18         35.41         0.82 o                         
  -1  -4   7         18.29         17.83         0.56 o                         
   0  -4   7         10.82         10.66         0.41 o                         
   1  -4   7          9.49         10.01         0.36 o                         
   2  -4   7         17.03         15.26         0.75 o                         
  -6  -3   7         21.57         24.60         0.70 o                         
  -5  -3   7          2.89          2.61         0.19 o                         
  -4  -3   7          7.00          6.55         0.31 o                         
  -3  -3   7         60.12         60.78         0.99 o                         
  -2  -3   7         32.14         30.83         0.76 o                         
  -1  -3   7         44.31         44.79         1.18 o                         
   0  -3   7         60.80         62.15         1.22 o                         
   1  -3   7          3.47          2.92         0.20 o                         
   2  -3   7          7.74          7.14         0.27 o                         
  -6  -2   7         11.73         12.20         0.39 o                         
  -5  -2   7         27.17         28.96         0.61 o                         
  -4  -2   7         15.76         14.74         0.49 o                         
  -3  -2   7         54.71         57.93         0.85 o                         
  -2  -2   7        184.52        186.58         2.20 o                         
  -1  -2   7         75.64         80.83         1.40 o                         
   0  -2   7         60.44         60.96         1.21 o                         
   1  -2   7          7.23          5.86         0.37 o                         
   2  -2   7          0.30          0.39         0.05 o                         
  -6  -1   7          9.03          8.31         0.63 o                         
  -5  -1   7         29.00         29.88         0.65 o                         
  -4  -1   7         37.94         43.58         0.74 o                         
  -3  -1   7         22.80         20.46         0.43 o                         
  -2  -1   7          1.61          1.84         0.14 o                         
  -1  -1   7        152.40        161.55         1.90 o                         
   0  -1   7         44.55         48.80         1.20 o                         
   1  -1   7          3.06          3.00         0.21 o                         
   2  -1   7          3.42          3.32         0.20 o                         
  -6   0   7         13.10         12.82         0.59 o                         
  -5   0   7          3.44          4.91         0.35 o                         
  -4   0   7         23.03         20.86         0.43 o                         
  -3   0   7          4.46          3.91         0.20 o                         
  -2   0   7          5.00          5.76         0.22 o                         
  -1   0   7        192.26        199.14         2.26 o                         
   0   0   7         30.23         33.94         0.71 o                         
   1   0   7          7.63          6.88         0.31 o                         
   2   0   7          0.82          1.59         0.13 o                         
  -6   1   7          8.91          7.89         0.32 o                         
  -5   1   7         29.31         31.01         0.67 o                         
  -4   1   7         37.85         42.69         0.68 o                         
  -3   1   7         22.87         21.39         0.68 o                         
  -2   1   7          1.68          1.92         0.17 o                         
  -1   1   7        152.33        156.75         2.07 o                         
   0   1   7         44.23         47.98         0.79 o                         
   1   1   7          3.02          3.15         0.18 o                         
   2   1   7          3.33          3.59         0.20 o                         
  -6   2   7         11.98         11.37         0.46 o                         
  -5   2   7         26.96         27.62         0.49 o                         
  -4   2   7         15.67         14.57         0.33 o                         
  -3   2   7         54.55         58.91         0.93 o                         
  -2   2   7        185.18        188.98         3.04 o                         
  -1   2   7         75.18         81.87         1.04 o                         
   0   2   7         60.44         61.94         0.94 o                         
   1   2   7          7.32          6.04         0.24 o                         
   2   2   7          0.35          0.47         0.08 o                         
  -6   3   7         21.54         24.35         0.98 o                         
  -5   3   7          2.76          2.00         0.15 o                         
  -4   3   7          6.95          6.46         0.23 o                         
  -3   3   7         59.78         60.80         0.87 o                         
  -2   3   7         32.44         31.00         0.64 o                         
  -1   3   7         44.43         43.91         0.75 o                         
   0   3   7         60.45         60.76         1.34 o                         
   1   3   7          3.57          3.01         0.20 o                         
   2   3   7          7.69          7.89         0.28 o                         
  -6   4   7          3.19          3.53         0.36 o                         
  -5   4   7          2.11          2.18         0.13 o                         
  -4   4   7         10.06          9.22         0.30 o                         
  -3   4   7         28.16         25.73         0.55 o                         
  -2   4   7         36.74         36.03         0.74 o                         
  -1   4   7         18.02         16.95         0.41 o                         
   0   4   7         10.99         10.99         0.31 o                         
   1   4   7          9.33          9.25         0.53 o                         
   2   4   7         17.12         17.38         0.54 o                         
  -5   5   7         18.65         19.37         0.45 o                         
  -4   5   7          4.28          3.77         0.18 o                         
  -3   5   7         22.44         24.61         0.57 o                         
  -2   5   7          3.63          3.77         0.21 o                         
  -1   5   7         11.91         12.84         0.34 o                         
   0   5   7          6.75          7.56         0.39 o                         
   1   5   7         14.00         14.72         0.52 o                         
  -5   6   7          2.38          2.71         0.15 o                         
  -4   6   7          5.93          5.33         0.23 o                         
  -3   6   7         24.05         23.90         0.54 o                         
  -2   6   7         30.18         30.57         0.62 o                         
  -1   6   7          1.83          1.78         0.11 o                         
   0   6   7         13.14         14.11         0.52 o                         
   1   6   7          3.41          3.86         0.23 o                         
  -4   7   7          7.95          8.72         0.27 o                         
  -3   7   7         22.12         22.35         0.74 o                         
  -2   7   7         14.08         12.16         0.39 o                         
  -1   7   7         22.94         24.38         1.17 o                         
   0   7   7          7.85          8.93         0.38 o                         
  -3   8   7          2.31          2.37         0.18 o                         
  -2   8   7          3.45          3.00         0.20 o                         
  -1   8   7         15.18         16.33         0.74 o                         
  -4  -6   8          2.89          3.02         0.27 o                         
  -3  -6   8          2.11          2.06         0.20 o                         
  -2  -6   8          4.71          4.24         0.39 o                         
  -1  -6   8         19.54         22.18         0.63 o                         
  -4  -5   8          0.02         -0.01         0.04 o                         
  -3  -5   8          2.85          2.56         0.21 o                         
  -2  -5   8          5.22          5.00         0.20 o                         
  -1  -5   8          4.50          5.39         0.22 o                         
   0  -5   8          5.24          5.08         0.28 o                         
  -5  -4   8         21.47         23.33         0.63 o                         
  -4  -4   8          1.38          1.29         0.14 o                         
  -3  -4   8         14.97         16.17         0.79 o                         
  -2  -4   8          0.03          0.08         0.06 o                         
  -1  -4   8          7.31          8.00         0.28 o                         
   0  -4   8          2.45          3.27         0.16 o                         
  -5  -3   8          3.86          4.50         0.27 o                         
  -4  -3   8         29.24         27.64         0.65 o                         
  -3  -3   8         21.29         18.60         0.90 o                         
  -2  -3   8         16.04         17.39         0.52 o                         
  -1  -3   8          8.35          8.22         0.31 o                         
   0  -3   8          1.46          1.50         0.14 o                         
  -5  -2   8         11.00          9.21         0.41 o                         
  -4  -2   8          9.40          8.38         0.42 o                         
  -3  -2   8        108.99        100.57         3.38 o                         
  -2  -2   8         51.30         53.86         0.90 o                         
  -1  -2   8         22.81         25.16         0.57 o                         
   0  -2   8          3.30          4.04         0.23 o                         
   1  -2   8          5.83          6.11         0.24 o                         
  -6  -1   8          0.38          0.41         0.13 o                         
  -5  -1   8          3.74          4.27         0.28 o                         
  -4  -1   8         35.95         34.58         0.97 o                         
  -3  -1   8         21.97         21.45         0.66 o                         
  -2  -1   8         14.67         15.76         0.39 o                         
  -1  -1   8         12.05         12.04         0.34 o                         
   0  -1   8          5.57          6.84         0.31 o                         
   1  -1   8          5.40          4.82         0.34 o                         
  -6   0   8          8.44          7.31         0.47 o                         
  -5   0   8          0.57          0.48         0.09 o                         
  -4   0   8          3.50          4.41         0.19 o                         
  -3   0   8          0.08          0.03         0.06 o                         
  -2   0   8          3.40          2.74         0.15 o                         
  -1   0   8          0.14          0.00         0.07 o                         
   0   0   8         10.52         10.74         0.39 o                         
   1   0   8          1.12          1.01         0.10 o                         
  -6   1   8          0.40          0.12         0.09 o                         
  -5   1   8          3.80          4.06         0.23 o                         
  -4   1   8         36.11         34.14         0.61 o                         
  -3   1   8         21.91         22.92         0.50 o                         
  -2   1   8         14.79         16.64         0.41 o                         
  -1   1   8         12.05         12.20         0.39 o                         
   0   1   8          5.80          6.98         0.30 o                         
   1   1   8          5.38          5.65         0.41 o                         
  -5   2   8         11.09          9.72         0.45 o                         
  -4   2   8          9.38          8.73         0.28 o                         
  -3   2   8        108.70        109.95         1.42 o                         
  -2   2   8         51.60         52.10         1.28 o                         
  -1   2   8         22.57         24.04         0.49 o                         
   0   2   8          3.16          3.43         0.17 o                         
   1   2   8          5.77          6.83         0.44 o                         
  -5   3   8          3.90          4.56         0.19 o                         
  -4   3   8         29.20         27.83         0.59 o                         
  -3   3   8         21.32         21.69         0.53 o                         
  -2   3   8         16.01         15.85         0.51 o                         
  -1   3   8          8.25          7.48         0.25 o                         
   0   3   8          1.44          1.30         0.10 o                         
   1   3   8          2.49          3.06         0.27 o                         
  -5   4   8         21.93         23.72         0.77 o                         
  -4   4   8          1.39          1.68         0.14 o                         
  -3   4   8         14.67         15.81         0.48 o                         
  -2   4   8          0.01          0.08         0.06 o                         
  -1   4   8          7.30          7.19         0.23 o                         
   0   4   8          2.52          3.31         0.22 o                         
  -4   5   8          0.05          0.21         0.06 o                         
  -3   5   8          2.76          2.34         0.15 o                         
  -2   5   8          5.28          5.08         0.21 o                         
  -1   5   8          4.79          4.82         0.21 o                         
   0   5   8          5.06          5.08         0.37 o                         
  -4   6   8          2.88          2.64         0.18 o                         
  -3   6   8          2.17          2.03         0.16 o                         
  -2   6   8          4.65          4.02         0.17 o                         
  -1   6   8         19.46         20.09         0.84 o                         
  -3  -4   9          4.09          4.08         0.35 o                         
  -4  -3   9         37.47         38.55         1.22 o                         
  -3  -3   9          6.09          7.30         0.79 o                         
  -2  -3   9          2.33          2.57         0.13 o                         
  -4  -2   9         17.12         19.25         0.80 o                         
  -3  -2   9         33.70         34.46         0.66 o                         
  -2  -2   9          4.98          5.28         0.22 o                         
  -1  -2   9          3.07          3.77         0.19 o                         
  -4  -1   9         14.48         13.50         2.10 o                         
  -3  -1   9         36.28         38.95         0.68 o                         
  -2  -1   9          5.16          5.25         0.29 o                         
  -1  -1   9          1.53          1.52         0.13 o                         
  -4   0   9         22.90         25.34         0.76 o                         
  -3   0   9          5.44          5.81         0.23 o                         
  -2   0   9          0.05          0.02         0.04 o                         
  -1   0   9          1.55          2.23         0.20 o                         
  -4   1   9         14.52         14.25         0.31 o                         
  -3   1   9         35.90         40.15         1.00 o                         
  -2   1   9          5.30          4.86         0.30 o                         
  -1   1   9          1.61          1.36         0.13 o                         
  -4   2   9         17.22         18.87         0.47 o                         
  -3   2   9         33.61         36.24         0.76 o                         
  -2   2   9          4.90          5.66         0.26 o                         
  -1   2   9          3.11          3.88         0.23 o                         
  -4   3   9         37.42         39.01         1.33 o                         
  -3   3   9          6.18          7.26         0.28 o                         
  -2   3   9          2.43          3.05         0.18 o                         
  -3   4   9          3.93          4.04         0.19 o                         
                                                                                
